# Supplementary material for: Raising pH Reduces Manganese Toxicity in Citrus grandis (L.) Osbeck by Efficient Maintenance of Nutrient Homeostasis to Enhance Photosynthesis and Growth
Source: Plants (Basel). 2025 Aug 2;14(15):2390. doi: 10.3390/plants14152390 (PMC12349334; doi:10.3390/plants14152390)
Supplement: Supplementary file 1 [file plants-14-02390-s001.zip]

Archive with 2 entries (2 files):
- plants-3772015.pdf
- plants-3772015.xlsx
