# Supplementary material for: Raising pH Reduces Manganese Toxicity in Citrus grandis (L.) Osbeck by Efficient Maintenance of Nutrient Homeostasis to Enhance Photosynthesis and Growth
Source: Plants (Basel). 2025 Aug 2;14(15):2390. doi: 10.3390/plants14152390 (PMC12349334; doi:10.3390/plants14152390)
Supplement: Supplementary file 1 [file plants-14-02390-s001.zip › plants-3772015.xlsx]

## Sheet: Table S1
Table S1: Pearson correlation coefficient matrix for the mean values of 149 physiological parameters in four Mn-pH treatments
	Root N concentration	Root P concentration	Root K concentration	Root Ca concentration	Root Mg concentration	Root Fe concentration	Root Mn concentration	Root Cu concentration	Root Zn concentration	Root S concentration	Root B concentration	Leaf N concentration	Leaf P concentration	Leaf K concentration	Leaf Ca concentration	Leaf Mg concentration	Leaf Fe concentration	Leaf Mn concentration	Leaf Cu concentration	Leaf Zn concentration	Leaf S concentration	Leaf B concentration	Stem N concentration	Stem P concentration	Stem K concentration	Stem Ca concentration	Stem Mg concentration	Stem Fe concentration	Stem Mn concentration	Stem Cu concentration	Stem Zn concentration	Stem S concentration	Stem B concentration	Ci	gs	ACO2	Tr	IWUE	Chl a	Chl b	Car	Chl a+b	Mn UPR	N UPR	P UPR	K UPR	Ca UPR	Mg UPR	Fe UPR
Root N concentration	1	0.9641*	0.9992*	0.9508*	0.7916	-0.9431	-0.9803*	-0.8862	-0.7003	0.8677	0.9297	0.9672*	0.9756*	0.9914*	0.9713*	0.7201	0.8496	-0.9772*	-0.8468	-0.8546	0.8541	0.9521*	0.8991	0.9069	0.879	0.9955*	0.9539*	0.9354	-0.9784*	-0.9016	-0.9559*	0.9697*	0.9799*	-0.9989*	0.9736*	0.9690*	0.9840*	0.8337	0.9614*	0.9378	0.9580*	0.9614*	-0.9806*	0.9955*	0.9950*	0.9958*	0.9994*	0.9896*	-0.9206
Root P concentration	0.9641*	1	0.9546*	0.8969	0.7213	-0.9911*	-0.9336	-0.9674*	-0.8339	0.8156	0.9232	0.9993*	0.9958*	0.9906*	0.9992*	0.8594	0.9385	-0.9045	-0.9286	-0.9599*	0.8558	0.9965*	0.9811*	0.9204	0.9740*	0.9848*	0.9499	0.9939*	-0.9106	-0.9638*	-0.9839*	0.9810*	0.9217	-0.9743*	0.9386	0.9744*	0.9418	0.9315	0.9378	0.9771*	0.9568*	0.9487	-0.9274	0.949	0.9710*	0.9415	0.9589*	0.936	-0.9802*
Root K concentration	0.9992*	0.9546*	1	0.9591*	0.7831	-0.935	-0.9767*	-0.8675	-0.6887	0.8588	0.9335	0.9590*	0.9695*	0.9862*	0.9633*	0.7059	0.8281	-0.9777*	-0.8394	-0.839	0.8382	0.9433	0.8825	0.909	0.8628	0.9919*	0.9555*	0.9248	-0.9780*	-0.8946	-0.9436	0.9670*	0.9780*	-0.9962*	0.9678*	0.9590*	0.9802*	0.8112	0.9533*	0.9233	0.9475	0.9521*	-0.9779*	0.9942*	0.9948*	0.9960*	0.9999*	0.9882*	-0.9123
Root Ca concentration	0.9508*	0.8969	0.9591*	1	0.5868	-0.9113	-0.8772	-0.7559	-0.7384	0.6833	0.9829*	0.9113	0.9332	0.9321	0.9137	0.7307	0.6913	-0.8923	-0.8709	-0.8005	0.6509	0.9064	0.7987	0.9648*	0.8018	0.9432	0.9820*	0.8843	-0.8895	-0.9046	-0.8383	0.9607*	0.8841	-0.9401	0.857	0.8514	0.8846	0.6753	0.8292	0.8073	0.8239	0.8289	-0.8819	0.9239	0.9696*	0.9339	0.9604*	0.9077	-0.902
Root Mg concentration	0.7916	0.7213	0.7831	0.5868	1	-0.6243	-0.8967	-0.7422	-0.2301	0.9890*	0.5109	0.7055	0.6979	0.7654	0.7162	0.2905	0.7644	-0.889	-0.4129	-0.5446	0.9554*	0.6614	0.6911	0.4638	0.6174	0.7657	0.5731	0.6449	-0.8918	-0.5126	-0.8241	0.6387	0.8954	-0.7966	0.9055	0.8584	0.887	0.744	0.9152	0.8243	0.8911	0.9032	-0.8956	0.8448	0.7279	0.8346	0.7764	0.869	-0.5703
Root Fe concentration	-0.9431	-0.9911*	-0.935	-0.9113	-0.6243	1	0.8871	0.9442	0.8934	-0.7328	-0.9522*	-0.9940*	-0.9930*	-0.9751*	-0.9922*	-0.9092	-0.9054	0.8582	0.9692*	0.9746*	-0.7799	-0.9988*	-0.9706*	-0.9567*	-0.9766*	-0.9695*	-0.9694*	-0.9977*	0.8641	0.9907*	0.9517*	-0.9895*	-0.875	0.9525*	-0.8897	-0.9362	-0.8981	-0.9007	-0.8854	-0.9426	-0.9097	-0.8992	0.881	-0.9157	-0.9632*	-0.9102	-0.9409	-0.8965	0.9976*
Root Mn concentration	-0.9803*	-0.9336	-0.9767*	-0.8772	-0.8967	0.8871	1	0.8855	0.5854	-0.9487	-0.8386	-0.9306	-0.9337	-0.9666*	-0.9368	-0.6197	-0.8665	0.9945*	0.7495	0.7988	-0.9295	-0.9055	-0.8782	-0.8074	-0.8399	-0.9693*	-0.8765	-0.8886	0.9964*	0.821	0.9610*	-0.9099	-0.9990*	0.9814*	-0.9984*	-0.9810*	-0.9997*	-0.8486	-0.9931*	-0.9483	-0.9835*	-0.9895*	0.9997*	-0.9941*	-0.9562*	-0.9907*	-0.9747*	-0.9975*	0.8535
Root Cu concentration	-0.8862	-0.9674*	-0.8675	-0.7559	-0.7422	0.9442	0.8855	1	0.8042	-0.825	-0.8023	-0.9579*	-0.9403	-0.9348	-0.9567*	-0.8469	-0.9947*	0.8343	0.8713	0.9595*	-0.9012	-0.9556*	-0.9946*	-0.8074	-0.9810*	-0.92	-0.8431	-0.9639*	0.8449	0.9057	0.9792*	-0.9019	-0.8642	0.9072	-0.9044	-0.9588*	-0.8931	-0.9932*	-0.9191	-0.9868*	-0.9492	-0.9349	0.8738	-0.8804	-0.8842	-0.8637	-0.8728	-0.8712	0.9324
Root Zn concentration	-0.7003	-0.8339	-0.6887	-0.7384	-0.2301	0.8934	0.5854	0.8042	1	-0.3692	-0.8495	-0.8413	-0.8351	-0.7717	-0.8318	-0.9961*	-0.7566	0.538	0.9716*	0.9385	-0.4741	-0.8739	-0.8559	-0.8884	-0.9029	-0.7584	-0.8443	-0.8894	0.5468	0.94	0.7408	-0.8499	-0.5643	0.7166	-0.5927	-0.6931	-0.6049	-0.7662	-0.5918	-0.7384	-0.6449	-0.62	0.5745	-0.6395	-0.7579	-0.6322	-0.7009	-0.6028	0.9217
Root S concentration	0.8677	0.8156	0.8588	0.6833	0.9890*	-0.7328	-0.9487	-0.825	-0.3692	1	0.6249	0.8024	0.7955	0.851	0.8113	0.4249	0.837	-0.9365	-0.5428	-0.6586	0.9796*	0.7648	0.7854	0.5848	0.7224	0.8501	0.6824	0.7503	-0.9401	-0.6337	-0.8977	0.7433	0.9452	-0.8738	0.9568*	0.9247	0.9423	0.8183	0.9645*	0.8962	0.9481	0.9567*	-0.9466	0.9089	0.8161	0.899	0.854	0.9264	-0.6853
Root B concentration	0.9297	0.9232	0.9335	0.9829*	0.5109	-0.9522*	-0.8386	-0.8023	-0.8495	0.6249	1	0.937	0.9530*	0.9341	0.9361	0.8412	0.7377	-0.8384	-0.9445	-0.877	0.6273	0.9424	0.8511	0.9967*	0.8674	0.9395	0.9967*	0.9292	-0.8384	-0.9612*	-0.8499	0.9800*	0.8386	-0.9254	0.8243	0.8471	0.8499	0.7278	0.8016	0.8244	0.8119	0.809	-0.8396	0.8912	0.9612*	0.8975	0.9379	0.8681	-0.9532*
Leaf N concentration	0.9672*	0.9993*	0.9590*	0.9113	0.7055	-0.9940*	-0.9306	-0.9579*	-0.8413	0.8024	0.937	1	0.9984*	0.9918*	0.9998*	0.8636	0.9253	-0.904	-0.9365	-0.9584*	0.8392	0.9980*	0.9751*	0.9342	0.9703*	0.9870*	0.9609*	0.9944*	-0.9096	-0.9701*	-0.9774*	0.9876*	0.9197	-0.9761*	0.9337	0.9686*	0.9391	0.918	0.9308	0.9688*	0.949	0.9414	-0.925	0.9497	0.9766*	0.9435	0.9633*	0.9357	-0.9843*
Leaf P concentration	0.9756*	0.9958*	0.9695*	0.9332	0.6979	-0.9930*	-0.9337	-0.9403	-0.8351	0.7955	0.9530*	0.9984*	1	0.9943*	0.9986*	0.8536	0.903	-0.9127	-0.9368	-0.9464	0.823	0.9958*	0.9611*	0.9479	0.9571*	0.9917*	0.9738*	0.9896*	-0.9172	-0.9710*	-0.9689*	0.9942*	0.9252	-0.9818*	0.9337	0.9631*	0.9422	0.8944	0.9273	0.9571*	0.9424	0.9365	-0.9296	0.9567*	0.9862*	0.9527*	0.9734*	0.9423	-0.9831*
Leaf K concentration	0.9914*	0.9906*	0.9862*	0.9321	0.7654	-0.9751*	-0.9666*	-0.9348	-0.7717	0.851	0.9341	0.9918*	0.9943*	1	0.9938*	0.7947	0.9018	-0.9506*	-0.8941	-0.9141	0.8639	0.9825*	0.948	0.9209	0.9339	0.9992*	0.9599*	0.9726*	-0.9542*	-0.9399	-0.9788*	0.9837*	0.9605*	-0.9959*	0.9657*	0.9810*	0.9725*	0.8902	0.9591*	0.9662*	0.9667*	0.9644*	-0.9637*	0.9818*	0.9920*	0.9782*	0.9884*	0.9724*	-0.9580*
Leaf Ca concentration	0.9713*	0.9992*	0.9633*	0.9137	0.7162	-0.9922*	-0.9368	-0.9567*	-0.8318	0.8113	0.9361	0.9998*	0.9986*	0.9938*	1	0.8546	0.9244	-0.9115	-0.9308	-0.9534*	0.8452	0.9967*	0.9730*	0.9319	0.9667*	0.9895*	0.9606*	0.9924*	-0.9168	-0.9663*	-0.9793*	0.9874*	0.9265	-0.9797*	0.9396	0.9719*	0.945	0.9165	0.9364	0.9703*	0.9533*	0.9463	-0.9316	0.9550*	0.9792*	0.9491	0.9673*	0.9418	-0.9813*
Leaf Mg concentration	0.7201	0.8594	0.7059	0.7307	0.2905	-0.9092	-0.6197	-0.8469	-0.9961*	0.4249	0.8412	0.8636	0.8536	0.7947	0.8546	1	0.8068	-0.5669	-0.9719*	-0.9605*	0.5355	0.8935	0.8906	0.879	0.9313	0.7794	0.8431	0.9106	-0.5769	-0.9462	-0.7799	0.8592	0.5964	-0.7391	0.6308	0.732	0.6383	0.8164	0.6342	0.781	0.6881	0.6626	-0.6074	0.6652	0.7714	0.6552	0.7179	0.6313	-0.9339
Leaf Fe concentration	0.8496	0.9385	0.8281	0.6913	0.7644	-0.9054	-0.8665	-0.9947*	-0.7566	0.837	0.7377	0.9253	0.903	0.9018	0.9244	0.8068	1	-0.8098	-0.8203	-0.9324	0.9199	0.9207	0.9794*	0.7426	0.9597*	0.8847	0.785	0.9315	-0.8215	-0.8584	-0.9663*	0.8546	0.8429	-0.8736	0.89	0.9451	0.8728	0.9994*	0.9102	0.9788*	0.9412	0.9261	-0.8535	0.8509	0.8406	0.8312	0.8331	0.8452	-0.8908
Leaf Mn concentration	-0.9772*	-0.9045	-0.9777*	-0.8923	-0.889	0.8582	0.9945*	0.8343	0.538	-0.9365	-0.8384	-0.904	-0.9127	-0.9506*	-0.9115	-0.5669	-0.8098	1	0.7166	0.7488	-0.897	-0.8762	-0.8301	-0.8011	-0.7904	-0.9574*	-0.8722	-0.854	0.9998*	0.7918	0.9287	-0.8959	-0.9982*	0.9735*	-0.9874*	-0.9562*	-0.9931*	-0.789	-0.9766*	-0.9108	-0.9592*	-0.9692*	0.9969*	-0.9921*	-0.9521*	-0.9925*	-0.9745*	-0.9967*	0.8225
Leaf Cu concentration	-0.8468	-0.9286	-0.8394	-0.8709	-0.4129	0.9692*	0.7495	0.8713	0.9716*	-0.5428	-0.9445	-0.9365	-0.9368	-0.8941	-0.9308	-0.9719*	-0.8203	0.7166	1	0.9680*	-0.6114	-0.9562*	-0.9173	-0.9654*	-0.9475	-0.8869	-0.9456	-0.9610*	0.7229	0.9933*	0.8514	-0.9501*	-0.7351	0.8569	-0.7506	-0.8215	-0.7654	-0.8217	-0.7435	-0.8416	-0.7805	-0.7639	0.7423	-0.7982	-0.8901	-0.7944	-0.8485	-0.7682	0.9836*
Leaf Zn concentration	-0.8546	-0.9599*	-0.839	-0.8005	-0.5446	0.9746*	0.7988	0.9595*	0.9385	-0.6586	-0.877	-0.9584*	-0.9464	-0.9141	-0.9534*	-0.9605*	-0.9324	0.7488	0.9680*	1	-0.7485	-0.9719*	-0.9818*	-0.8971	-0.9958*	-0.9001	-0.8976	-0.9829*	0.7587	0.9741*	0.9217	-0.9325	-0.7774	0.8735	-0.8122	-0.8887	-0.8124	-0.9354	-0.819	-0.9237	-0.8602	-0.8408	0.7874	-0.8225	-0.8807	-0.8101	-0.8477	-0.7999	0.9806*
Leaf S concentration	0.8541	0.8558	0.8382	0.6509	0.9554*	-0.7799	-0.9295	-0.9012	-0.4741	0.9796*	0.6273	0.8392	0.823	0.8639	0.8452	0.5355	0.9199	-0.897	-0.6114	-0.7485	1	0.8102	0.8608	0.6016	0.8061	0.8553	0.6881	0.8062	-0.9045	-0.6893	-0.9344	0.7625	0.9171	-0.8691	0.9469	0.9448	0.9263	0.9077	0.9637*	0.9418	0.9640*	0.9640*	-0.9224	0.8884	0.81	0.8723	0.8365	0.9011	-0.7402
Leaf B concentration	0.9521*	0.9965*	0.9433	0.9064	0.6614	-0.9988*	-0.9055	-0.9556*	-0.8739	0.7648	0.9424	0.9980*	0.9958*	0.9825*	0.9967*	0.8935	0.9207	-0.8762	-0.9562*	-0.9719*	0.8102	1	0.9772*	0.9444	0.9784*	0.9766*	0.9633*	0.9985*	-0.8822	-0.9828*	-0.9658*	0.9879*	0.8933	-0.9619*	0.9092	0.9523*	0.9155	0.9152	0.9064	0.9577*	0.9291	0.9193	-0.8993	0.9291	0.9673*	0.9228	0.9486	0.9122	-0.9933*
Stem N concentration	0.8991	0.9811*	0.8825	0.7987	0.6911	-0.9706*	-0.8782	-0.9946*	-0.8559	0.7854	0.8511	0.9751*	0.9611*	0.948	0.9730*	0.8906	0.9794*	-0.8301	-0.9173	-0.9818*	0.8608	0.9772*	1	0.8594	0.9951*	0.9346	0.8844	0.9847*	-0.8399	-0.9442	-0.9745*	0.9329	0.858	-0.9181	0.8936	0.9520*	0.8876	0.9783*	0.9038	0.9784*	0.9357	0.9207	-0.8673	0.8843	0.9065	0.8701	0.8887	0.8707	-0.9639*
Stem P concentration	0.9069	0.9204	0.909	0.9648*	0.4638	-0.9567*	-0.8074	-0.8074	-0.8884	0.5848	0.9967*	0.9342	0.9479	0.9209	0.9319	0.879	0.7426	-0.8011	-0.9654*	-0.8971	0.6016	0.9444	0.8594	1	0.882	0.924	0.9915*	0.9351	-0.8023	-0.9738*	-0.8398	0.9755*	0.8047	-0.9051	0.7953	0.8301	0.8203	0.7355	0.7745	0.8166	0.7914	0.7852	-0.8068	0.863	0.9443	0.868	0.9147	0.8369	-0.9627*
Stem K concentration	0.879	0.9740*	0.8628	0.8018	0.6174	-0.9766*	-0.8399	-0.9810*	-0.9029	0.7224	0.8674	0.9703*	0.9571*	0.9339	0.9667*	0.9313	0.9597*	-0.7904	-0.9475	-0.9958*	0.8061	0.9784*	0.9951*	0.882	1	0.92	0.8943	0.9879*	-0.8003	-0.9636*	-0.9511*	0.9361	0.8189	-0.8981	0.8544	0.9229	0.8516	0.9608*	0.8631	0.9542*	0.9001	0.8827	-0.8287	0.8551	0.8961	0.8417	0.8703	0.8367	-0.9766*
Stem Ca concentration	0.9955*	0.9848*	0.9919*	0.9432	0.7657	-0.9695*	-0.9693*	-0.92	-0.7584	0.8501	0.9395	0.9870*	0.9917*	0.9992*	0.9895*	0.7794	0.8847	-0.9574*	-0.8869	-0.9001	0.8553	0.9766*	0.9346	0.924	0.92	1	0.9638*	0.9647*	-0.9602*	-0.9342	-0.9715*	0.9838*	0.9650*	-0.9981*	0.9663*	0.9764*	0.9749*	0.8718	0.9575*	0.9567*	0.9622*	0.9614*	-0.9674*	0.9861*	0.9958*	0.9839*	0.9936*	0.9771*	-0.9515*
Stem Mg concentration	0.9539*	0.9499	0.9555*	0.9820*	0.5731	-0.9694*	-0.8765	-0.8431	-0.8443	0.6824	0.9967*	0.9609*	0.9738*	0.9599*	0.9606*	0.8431	0.785	-0.8722	-0.9456	-0.8976	0.6881	0.9633*	0.8844	0.9915*	0.8943	0.9638*	1	0.9510*	-0.8732	-0.9688*	-0.8895	0.9925*	0.8749	-0.9517*	0.8653	0.8874	0.8868	0.7748	0.8462	0.8668	0.8564	0.8534	-0.8765	0.9212	0.9790*	0.9252	0.9596*	0.9009	-0.9665*
Stem Fe concentration	0.9354	0.9939*	0.9248	0.8843	0.6449	-0.9977*	-0.8886	-0.9639*	-0.8894	0.7503	0.9292	0.9944*	0.9896*	0.9726*	0.9924*	0.9106	0.9315	-0.854	-0.9610*	-0.9829*	0.8062	0.9985*	0.9847*	0.9351	0.9879*	0.9647*	0.9510*	1	-0.861	-0.9838*	-0.9632*	0.9792*	0.874	-0.9476	0.8948	0.9454	0.8992	0.9279	0.8947	0.9578*	0.9215	0.9095	-0.881	0.9111	0.9522*	0.9031	0.9308	0.8933	-0.9943*
Stem Mn concentration	-0.9784*	-0.9106	-0.9780*	-0.8895	-0.8918	0.8641	0.9964*	0.8449	0.5468	-0.9401	-0.8384	-0.9096	-0.9172	-0.9542*	-0.9168	-0.5769	-0.8215	0.9998*	0.7229	0.7587	-0.9045	-0.8822	-0.8399	-0.8023	-0.8003	-0.9602*	-0.8732	-0.861	1	0.7975	0.9357	-0.8988	-0.9992*	0.9756*	-0.9905*	-0.9618*	-0.9952*	-0.8013	-0.9807*	-0.9189	-0.9648*	-0.9741*	0.9983*	-0.9932*	-0.9533*	-0.9928*	-0.9751*	-0.9977*	0.8286
Stem Cu concentration	-0.9016	-0.9638*	-0.8946	-0.9046	-0.5126	0.9907*	0.821	0.9057	0.94	-0.6337	-0.9612*	-0.9701*	-0.9710*	-0.9399	-0.9663*	-0.9462	-0.8584	0.7918	0.9933*	0.9741*	-0.6893	-0.9828*	-0.9442	-0.9738*	-0.9636*	-0.9342	-0.9688*	-0.9838*	0.7975	1	0.9019	-0.9783*	-0.8084	0.9105	-0.8217	-0.8796	-0.8347	-0.8564	-0.8146	-0.8912	-0.8448	-0.8315	0.8148	-0.8621	-0.9348	-0.8582	-0.9021	-0.8368	0.9973*
Stem Zn concentration	-0.9559*	-0.9839*	-0.9436	-0.8383	-0.8241	0.9517*	0.9610*	0.9792*	0.7408	-0.8977	-0.8499	-0.9774*	-0.9689*	-0.9788*	-0.9793*	-0.7799	-0.9663*	0.9287	0.8514	0.9217	-0.9344	-0.9658*	-0.9745*	-0.8398	-0.9511*	-0.9715*	-0.8895	-0.9632*	0.9357	0.9019	1	-0.9373	-0.9481	0.9686*	-0.9710*	-0.9963*	-0.9657*	-0.9576*	-0.9767*	-0.9984*	-0.9907*	-0.9847*	0.9541*	-0.9572*	-0.9457	-0.9461	-0.946	-0.9525*	0.9309
Stem S concentration	0.9697*	0.9810*	0.9670*	0.9607*	0.6387	-0.9895*	-0.9099	-0.9019	-0.8499	0.7433	0.9800*	0.9876*	0.9942*	0.9837*	0.9874*	0.8592	0.8546	-0.8959	-0.9501*	-0.9325	0.7625	0.9879*	0.9329	0.9755*	0.9361	0.9838*	0.9925*	0.9792*	-0.8988	-0.9783*	-0.9373	1	0.9042	-0.9723*	0.9048	0.9324	0.9194	0.8454	0.8926	0.9206	0.9063	0.9013	-0.9074	0.9436	0.9879*	0.9432	0.9712*	0.9259	-0.9834*
Stem B concentration	0.9799*	0.9217	0.9780*	0.8841	0.8954	-0.875	-0.9990*	-0.8642	-0.5643	0.9452	0.8386	0.9197	0.9252	0.9605*	0.9265	0.5964	0.8429	-0.9982*	-0.7351	-0.7774	0.9171	0.8933	0.858	0.8047	0.8189	0.9650*	0.8749	0.874	-0.9992*	-0.8084	-0.9481	0.9042	1	-0.9789*	0.9950*	0.9714*	0.9981*	0.8237	0.9874*	0.9331	0.9743*	0.9821*	-0.9998*	0.9944*	0.9552*	0.9926*	0.9755*	0.9984*	-0.8403
Ci	-0.9989*	-0.9743*	-0.9962*	-0.9401	-0.7966	0.9525*	0.9814*	0.9072	0.7166	-0.8738	-0.9254	-0.9761*	-0.9818*	-0.9959*	-0.9797*	-0.7391	-0.8736	0.9735*	0.8569	0.8735	-0.8691	-0.9619*	-0.9181	-0.9051	-0.8981	-0.9981*	-0.9517*	-0.9476	0.9756*	0.9105	0.9686*	-0.9723*	-0.9789*	1	-0.9773*	-0.9785*	-0.9856*	-0.8589	-0.9678*	-0.9529*	-0.9677*	-0.9694*	0.9805*	-0.9945*	-0.9939*	-0.9930*	-0.9969*	-0.9883*	0.9306
gs	0.9736*	0.9386	0.9678*	0.857	0.9055	-0.8897	-0.9984*	-0.9044	-0.5927	0.9568*	0.8243	0.9337	0.9337	0.9657*	0.9396	0.6308	0.89	-0.9874*	-0.7506	-0.8122	0.9469	0.9092	0.8936	0.7953	0.8544	0.9663*	0.8653	0.8948	-0.9905*	-0.8217	-0.9710*	0.9048	0.9950*	-0.9773*	1	0.9880*	0.9982*	0.8734	0.9981*	0.9614*	0.9916*	0.9959*	-0.9967*	0.9887*	0.9484	0.9832*	0.9663*	0.9925*	-0.8562
ACO2	0.9690*	0.9744*	0.9590*	0.8514	0.8584	-0.9362	-0.9810*	-0.9588*	-0.6931	0.9247	0.8471	0.9686*	0.9631*	0.9810*	0.9719*	0.732	0.9451	-0.9562*	-0.8215	-0.8887	0.9448	0.9523*	0.9520*	0.8301	0.9229	0.9764*	0.8874	0.9454	-0.9618*	-0.8796	-0.9963*	0.9324	0.9714*	-0.9785*	0.9880*	1	0.9840*	0.9335	0.9909*	0.9917*	0.9976*	0.9953*	-0.9759*	0.9752*	0.9535*	0.9661*	0.9600*	0.9734*	-0.9107
Tr	0.9840*	0.9418	0.9802*	0.8846	0.887	-0.8981	-0.9997*	-0.8931	-0.6049	0.9423	0.8499	0.9391	0.9422	0.9725*	0.945	0.6383	0.8728	-0.9931*	-0.7654	-0.8124	0.9263	0.9155	0.8876	0.8203	0.8516	0.9749*	0.8868	0.8992	-0.9952*	-0.8347	-0.9657*	0.9194	0.9981*	-0.9856*	0.9982*	0.9840*	1	0.8555	0.9929*	0.9530*	0.9849*	0.9901*	-0.9991*	0.9957*	0.9623*	0.9922*	0.9787*	0.9979*	-0.866
IWUE	0.8337	0.9315	0.8112	0.6753	0.744	-0.9007	-0.8486	-0.9932*	-0.7662	0.8183	0.7278	0.918	0.8944	0.8902	0.9165	0.8164	0.9994*	-0.789	-0.8217	-0.9354	0.9077	0.9152	0.9783*	0.7355	0.9608*	0.8718	0.7748	0.9279	-0.8013	-0.8564	-0.9576*	0.8454	0.8237	-0.8589	0.8734	0.9335	0.8555	1	0.8949	0.9716*	0.9286	0.9122	-0.8348	0.8334	0.8265	0.8128	0.8167	0.8267	-0.888
Chl a	0.9614*	0.9378	0.9533*	0.8292	0.9152	-0.8854	-0.9931*	-0.9191	-0.5918	0.9645*	0.8016	0.9308	0.9273	0.9591*	0.9364	0.6342	0.9102	-0.9766*	-0.7435	-0.819	0.9637*	0.9064	0.9038	0.7745	0.8631	0.9575*	0.8462	0.8947	-0.9807*	-0.8146	-0.9767*	0.8926	0.9874*	-0.9678*	0.9981*	0.9909*	0.9929*	0.8949	1	0.9706*	0.9964*	0.9991*	-0.9901*	0.9786*	0.9341	0.9708*	0.9521*	0.9832*	-0.8517
Chl b	0.9378	0.9771*	0.9233	0.8073	0.8243	-0.9426	-0.9483	-0.9868*	-0.7384	0.8962	0.8244	0.9688*	0.9571*	0.9662*	0.9703*	0.781	0.9788*	-0.9108	-0.8416	-0.9237	0.9418	0.9577*	0.9784*	0.8166	0.9542*	0.9567*	0.8668	0.9578*	-0.9189	-0.8912	-0.9984*	0.9206	0.9331	-0.9529*	0.9614*	0.9917*	0.9530*	0.9716*	0.9706*	1	0.9875*	0.9799*	-0.9401	0.9405	0.9262	0.9274	0.9261	0.9363	-0.922
Car	0.9580*	0.9568*	0.9475	0.8239	0.8911	-0.9097	-0.9835*	-0.9492	-0.6449	0.9481	0.8119	0.949	0.9424	0.9667*	0.9533*	0.6881	0.9412	-0.9592*	-0.7805	-0.8602	0.9640*	0.9291	0.9357	0.7914	0.9001	0.9622*	0.8564	0.9215	-0.9648*	-0.8448	-0.9907*	0.9063	0.9743*	-0.9677*	0.9916*	0.9976*	0.9849*	0.9286	0.9964*	0.9875*	1	0.9991*	-0.9785*	0.9707*	0.9357	0.9607*	0.9476	0.9724*	-0.8803
Chl a+b	0.9614*	0.9487	0.9521*	0.8289	0.9032	-0.8992	-0.9895*	-0.9349	-0.62	0.9567*	0.809	0.9414	0.9365	0.9644*	0.9463	0.6626	0.9261	-0.9692*	-0.7639	-0.8408	0.9640*	0.9193	0.9207	0.7852	0.8827	0.9614*	0.8534	0.9095	-0.9741*	-0.8315	-0.9847*	0.9013	0.9821*	-0.9694*	0.9959*	0.9953*	0.9901*	0.9122	0.9991*	0.9799*	0.9991*	1	-0.9855*	0.9761*	0.9367	0.9673*	0.9516*	0.9791*	-0.8676
Mn UPR	-0.9806*	-0.9274	-0.9779*	-0.8819	-0.8956	0.881	0.9997*	0.8738	0.5745	-0.9466	-0.8396	-0.925	-0.9296	-0.9637*	-0.9316	-0.6074	-0.8535	0.9969*	0.7423	0.7874	-0.9224	-0.8993	-0.8673	-0.8068	-0.8287	-0.9674*	-0.8765	-0.881	0.9983*	0.8148	0.9541*	-0.9074	-0.9998*	0.9805*	-0.9967*	-0.9759*	-0.9991*	-0.8348	-0.9901*	-0.9401	-0.9785*	-0.9855*	1	-0.9946*	-0.9563*	-0.9922*	-0.9757*	-0.9983*	0.8468
N UPR	0.9955*	0.949	0.9942*	0.9239	0.8448	-0.9157	-0.9941*	-0.8804	-0.6395	0.9089	0.8912	0.9497	0.9567*	0.9818*	0.9550*	0.6652	0.8509	-0.9921*	-0.7982	-0.8225	0.8884	0.9291	0.8843	0.863	0.8551	0.9861*	0.9212	0.9111	-0.9932*	-0.8621	-0.9572*	0.9436	0.9944*	-0.9945*	0.9887*	0.9752*	0.9957*	0.8334	0.9786*	0.9405	0.9707*	0.9761*	-0.9946*	1	0.9811*	0.9993*	0.9931*	0.9987*	-0.8873
P UPR	0.9950*	0.9710*	0.9948*	0.9696*	0.7279	-0.9632*	-0.9562*	-0.8842	-0.7579	0.8161	0.9612*	0.9766*	0.9862*	0.9920*	0.9792*	0.7714	0.8406	-0.9521*	-0.8901	-0.8807	0.81	0.9673*	0.9065	0.9443	0.8961	0.9958*	0.9790*	0.9522*	-0.9533*	-0.9348	-0.9457	0.9879*	0.9552*	-0.9939*	0.9484	0.9535*	0.9623*	0.8265	0.9341	0.9262	0.9357	0.9367	-0.9563*	0.9811*	1	0.9824*	0.9963*	0.9703*	-0.947
K UPR	0.9958*	0.9415	0.9960*	0.9339	0.8346	-0.9102	-0.9907*	-0.8637	-0.6322	0.899	0.8975	0.9435	0.9527*	0.9782*	0.9491	0.6552	0.8312	-0.9925*	-0.7944	-0.8101	0.8723	0.9228	0.8701	0.868	0.8417	0.9839*	0.9252	0.9031	-0.9928*	-0.8582	-0.9461	0.9432	0.9926*	-0.9930*	0.9832*	0.9661*	0.9922*	0.8128	0.9708*	0.9274	0.9607*	0.9673*	-0.9922*	0.9993*	0.9824*	1	0.9946*	0.9977*	-0.8818
Ca UPR	0.9994*	0.9589*	0.9999*	0.9604*	0.7764	-0.9409	-0.9747*	-0.8728	-0.7009	0.854	0.9379	0.9633*	0.9734*	0.9884*	0.9673*	0.7179	0.8331	-0.9745*	-0.8485	-0.8477	0.8365	0.9486	0.8887	0.9147	0.8703	0.9936*	0.9596*	0.9308	-0.9751*	-0.9021	-0.946	0.9712*	0.9755*	-0.9969*	0.9663*	0.9600*	0.9787*	0.8167	0.9521*	0.9261	0.9476	0.9516*	-0.9757*	0.9931*	0.9963*	0.9946*	1	0.9864*	-0.9191
Mg UPR	0.9896*	0.936	0.9882*	0.9077	0.869	-0.8965	-0.9975*	-0.8712	-0.6028	0.9264	0.8681	0.9357	0.9423	0.9724*	0.9418	0.6313	0.8452	-0.9967*	-0.7682	-0.7999	0.9011	0.9122	0.8707	0.8369	0.8367	0.9771*	0.9009	0.8933	-0.9977*	-0.8368	-0.9525*	0.9259	0.9984*	-0.9883*	0.9925*	0.9734*	0.9979*	0.8267	0.9832*	0.9363	0.9724*	0.9791*	-0.9983*	0.9987*	0.9703*	0.9977*	0.9864*	1	-0.865
Fe UPR	-0.9206	-0.9802*	-0.9123	-0.902	-0.5703	0.9976*	0.8535	0.9324	0.9217	-0.6853	-0.9532*	-0.9843*	-0.9831*	-0.9580*	-0.9813*	-0.9339	-0.8908	0.8225	0.9836*	0.9806*	-0.7402	-0.9933*	-0.9639*	-0.9627*	-0.9766*	-0.9515*	-0.9665*	-0.9943*	0.8286	0.9973*	0.9309	-0.9834*	-0.8403	0.9306	-0.8562	-0.9107	-0.866	-0.888	-0.8517	-0.922	-0.8803	-0.8676	0.8468	-0.8873	-0.947	-0.8818	-0.9191	-0.865	1
Cu UPR	-0.8812	-0.9678*	-0.8624	-0.7569	-0.721	0.9485	0.8751	0.9995*	0.8217	-0.8073	-0.8081	-0.9588*	-0.9412	-0.9323	-0.9571*	-0.8628	-0.9926*	0.8229	0.8831	0.9673*	-0.8872	-0.9585*	-0.9966*	-0.8155	-0.9860*	-0.9172	-0.8472	-0.9677*	0.8336	0.9141	0.9748*	-0.9046	-0.8533	0.9025	-0.8941	-0.9523*	-0.8835	-0.9919*	-0.9086	-0.9824*	-0.9407	-0.9254	0.8632	-0.8726	-0.8823	-0.8559	-0.8682	-0.8619	0.9389
Zn UPR	-0.7013	-0.8382	-0.6888	-0.7319	-0.2416	0.8954	0.59	0.8143	0.9997*	-0.3797	-0.844	-0.8446	-0.8371	-0.7744	-0.8352	-0.9979*	-0.7689	0.5406	0.9707*	0.9438	-0.4874	-0.8768	-0.8639	-0.8832	-0.9096	-0.7603	-0.8407	-0.8932	0.5498	0.94	0.7485	-0.8493	-0.568	0.7186	-0.5986	-0.7002	-0.6094	-0.7788	-0.5991	-0.7473	-0.653	-0.6276	0.5786	-0.6418	-0.7576	-0.6337	-0.7011	-0.6057	0.9232
S UPR	0.901	0.8437	0.894	0.7362	0.9781*	-0.7679	-0.9690*	-0.8359	-0.4098	0.9971*	0.6781	0.8331	0.8296	0.8819	0.8418	0.4602	0.8401	-0.9605*	-0.5864	-0.6852	0.9723*	0.7973	0.8036	0.6381	0.7449	0.8827	0.731	0.7809	-0.9633*	-0.6749	-0.9141	0.7845	0.9671*	-0.905	0.9739*	0.9415	0.9636*	0.8207	0.9776*	0.9091	0.9608*	0.9698*	-0.9678*	0.9369	0.8545	0.9291	0.8895	0.9517*	-0.7225
B UPR	0.9995*	0.9561*	0.9999*	0.9557*	0.7893	-0.9352	-0.9790*	-0.8716	-0.687	0.8642	0.9302	0.9600*	0.9699*	0.9871*	0.9643*	0.7053	0.8334	-0.9791*	-0.8378	-0.8405	0.8447	0.944	0.8855	0.9057	0.865	0.9924*	0.9532*	0.9258	-0.9797*	-0.8937	-0.9469	0.9661*	0.9800*	-0.9970*	0.9707*	0.9621*	0.9824*	0.8166	0.9568*	0.9272	0.9512*	0.9557*	-0.9800*	0.9953*	0.9943*	0.9966*	0.9998*	0.9897*	-0.9121
Mn UPP	-0.9461	-0.83	-0.9534*	-0.8937	-0.8542	0.7849	0.9593*	0.7241	0.44	-0.8924	-0.8143	-0.8339	-0.8518	-0.8975	-0.8432	-0.4593	-0.691	0.9836*	0.6394	0.6417	-0.8187	-0.8017	-0.7251	-0.7675	-0.6835	-0.9114	-0.8406	-0.771	0.9797*	0.7192	0.8488	-0.8471	-0.9712*	0.9339	-0.943	-0.8886	-0.9559*	-0.6657	-0.9229	-0.8225	-0.8925	-0.9093	0.9662*	-0.9626*	-0.9191	-0.9694*	-0.9481	-0.9694*	0.7461
N UPP	0.9814*	0.9954*	0.9734*	0.9042	0.7771	-0.9765*	-0.9636*	-0.9578*	-0.7787	0.8614	0.9135	0.9941*	0.9925*	0.9973*	0.9958*	0.8067	0.9309	-0.9406	-0.8933	-0.9293	0.886	0.9854*	0.9662*	0.903	0.9508*	0.9938*	0.9434	0.9788*	-0.9456	-0.9386	-0.9904*	0.9753*	0.9545*	-0.9892*	0.9668*	0.9888*	0.9697*	0.9209	0.9647*	0.9819*	0.9762*	0.9718*	-0.9590*	0.9737*	0.9802*	0.9673*	0.9761*	0.9649*	-0.9594*
P UPP	0.9803*	0.9898*	0.9763*	0.9506*	0.6883	-0.9893*	-0.9337	-0.9215	-0.8275	0.7865	0.9651*	0.9941*	0.9986*	0.9936*	0.9946*	0.8424	0.88	-0.9178	-0.9347	-0.9329	0.8054	0.9911*	0.9455	0.9580*	0.9425	0.9930*	0.9830*	0.9825*	-0.9212	-0.9692*	-0.9582*	0.9976*	0.9274	-0.9841*	0.9307	0.9552*	0.942	0.8702	0.9212	0.9435	0.9334	0.929	-0.9308	0.9602*	0.9921*	0.9582*	0.9798*	0.9455	-0.9793*
K UPP	0.9904*	0.9909*	0.9846*	0.9236	0.778	-0.9726*	-0.9700*	-0.9403	-0.7646	0.8615	0.9252	0.9912*	0.9926*	0.9997*	0.9934*	0.7896	0.9097	-0.9527*	-0.8876	-0.9137	0.8757	0.9811*	0.9510*	0.9117	0.9352	0.9984*	0.9529*	0.9717*	-0.9566*	-0.9349	-0.9832*	0.9795*	0.9634*	-0.9956*	0.9702*	0.9854*	0.9756*	0.8981	0.9648*	0.9716*	0.9725*	0.9701*	-0.9668*	0.9826*	0.9891*	0.9783*	0.9867*	0.9742*	-0.9546*
Ca UPP	0.9927*	0.9838*	0.9901*	0.9564*	0.7308	-0.9755*	-0.9560*	-0.9104	-0.7811	0.8209	0.9566*	0.9878*	0.9940*	0.9972*	0.9897*	0.7977	0.8702	-0.9454	-0.9045	-0.9056	0.8265	0.9800*	0.9305	0.9432	0.9208	0.9985*	0.9768*	0.9680*	-0.9479	-0.9471	-0.9608*	0.9915*	0.9521*	-0.9945*	0.9513*	0.9642*	0.9626*	0.8579	0.9404	0.9444	0.9464	0.9451	-0.9544*	0.9785*	0.9982*	0.9775*	0.9924*	0.9671*	-0.9606*
Mg UPP	0.9741*	0.9950*	0.9646*	0.8856	0.7867	-0.9732*	-0.9617*	-0.9679*	-0.7758	0.8692	0.8976	0.9922*	0.9883*	0.9935*	0.9937*	0.8069	0.945	-0.9351	-0.8871	-0.933	0.8994	0.9833*	0.9730*	0.8882	0.9561*	0.9885*	0.9302	0.9784*	-0.9409	-0.9329	-0.9951*	0.9669*	0.9511*	-0.9837*	0.9672*	0.9919*	0.9676*	0.9357	0.9676*	0.9889*	0.9808*	0.9755*	-0.9562*	0.9682*	0.9712*	0.9603*	0.9674*	0.9602*	-0.9557*
Fe UPP	-0.2185	-0.132	-0.2486	-0.5095	0.3294	0.231	0.0476	-0.1023	0.338	0.2434	-0.5025	-0.1692	-0.217	-0.1757	-0.1664	-0.2589	0.2038	0.1091	0.3604	0.1157	0.3197	-0.1922	0.0053	-0.5038	-0.056	-0.2013	-0.433	-0.1661	0.096	0.32	-0.0249	-0.3203	-0.0729	0.1859	-0.0005	0.0145	-0.0591	0.2123	0.0551	0.0739	0.0676	0.0586	0.063	-0.1502	-0.2874	-0.1825	-0.2511	-0.1182	0.2607
Cu UPP	-0.8756	-0.9707*	-0.8575	-0.7736	-0.6638	0.9630*	0.8526	0.9931*	0.8681	-0.7602	-0.8347	-0.9641*	-0.9479	-0.9307	-0.9612*	-0.9032	-0.9797*	0.8002	0.9178	0.9856*	-0.8452	-0.9687*	-0.9986*	-0.8469	-0.9965*	-0.9156	-0.8679	-0.9790*	0.8108	0.9401	0.9625*	-0.9185	-0.8305	0.8965	-0.8701	-0.9358	-0.8628	-0.9804*	-0.8824	-0.9686*	-0.9183	-0.9013	0.8406	-0.8588	-0.8853	-0.8433	-0.8644	-0.8439	0.9588*
Zn UPP	-0.4136	-0.5514	-0.41	-0.5628	0.18	0.6554	0.2444	0.4824	0.9086	0.033	-0.6927	-0.5692	-0.5729	-0.4838	-0.5561	-0.8725	-0.4153	0.2113	0.8213	0.709	-0.0664	-0.6185	-0.5628	-0.7459	-0.6416	-0.4749	-0.6561	-0.6351	0.2167	0.751	0.4054	-0.6223	-0.2286	0.4225	-0.2414	-0.35	-0.2678	-0.4302	-0.2291	-0.396	-0.2857	-0.2593	0.2367	-0.328	-0.5	-0.3295	-0.4243	-0.2806	0.7051
S UPP	0.9449	0.9334	0.9343	0.7969	0.9214	-0.8776	-0.9836*	-0.9311	-0.5889	0.9685*	0.7749	0.9241	0.917	0.9485	0.9294	0.6356	0.9279	-0.9612*	-0.7335	-0.8233	0.9773*	0.9001	0.9112	0.75	0.869	0.9445	0.823	0.8912	-0.9665*	-0.8042	-0.9789*	0.8765	0.9753*	-0.9541*	0.9921*	0.9901*	0.9833*	0.914	0.9979*	0.9764*	0.9974*	0.9984*	-0.9791*	0.9642*	0.9156	0.9539*	0.9334	0.9695*	-0.8438
B UPP	0.9919*	0.9884*	0.9880*	0.946	0.7425	-0.9777*	-0.9594*	-0.9232	-0.7824	0.8315	0.9485	0.9912*	0.9956*	0.9991*	0.9930*	0.8017	0.886	-0.9459	-0.9039	-0.913	0.8417	0.9832*	0.9406	0.9358	0.9297	0.9993*	0.9710*	0.9725*	-0.9489	-0.9471	-0.9694*	0.9896*	0.9543*	-0.9950*	0.9565*	0.9717*	0.9659*	0.8742	0.9477	0.9549*	0.9550*	0.9530*	-0.9571*	0.9791*	0.9958*	0.9768*	0.9904*	0.9682*	-0.9623*
Mn distribution in roots	-0.9669*	-0.8683	-0.9759*	-0.9626*	-0.7535	0.8483	0.942	0.7389	0.5659	-0.8166	-0.9044	-0.8776	-0.8991	-0.9268	-0.8843	-0.5724	-0.6899	0.9658*	0.7443	0.7103	-0.7538	-0.8558	-0.759	-0.8675	-0.7355	-0.9409	-0.9183	-0.8268	0.9617*	0.8068	0.8529	-0.9102	-0.9533*	0.9538*	-0.9222	-0.8841	-0.9429	-0.6673	-0.8968	-0.8226	-0.8745	-0.8876	0.9488	-0.9652*	-0.9590*	-0.9745*	-0.9730*	-0.9625*	0.8208
N distribution in roots	-0.9744*	-0.9515*	-0.9672*	-0.8567	-0.8942	0.9055	0.9957*	0.9231	0.6237	-0.95	-0.8324	-0.9462	-0.9445	-0.9724*	-0.9514*	-0.6622	-0.909	0.9804*	0.7731	0.8369	-0.9491	-0.9241	-0.9133	-0.807	-0.877	-0.9715*	-0.8734	-0.9119	0.9843*	0.8406	0.9810*	-0.9149	-0.9904*	0.9799*	-0.9989*	-0.9941*	-0.9964*	-0.8939	-0.9986*	-0.9730*	-0.9960*	-0.9983*	0.9929*	-0.9869*	-0.9518*	-0.9803*	-0.9665*	-0.9891*	0.8743
P distribution in roots	-0.9980*	-0.9575*	-0.9965*	-0.9321	-0.8284	0.9283	0.9907*	0.8879	0.6648	-0.897	-0.9047	-0.9588*	-0.9657*	-0.9872*	-0.9636*	-0.6891	-0.8565	0.9873*	0.8182	0.8386	-0.8807	-0.9403	-0.8945	-0.8789	-0.8684	-0.9911*	-0.9332	-0.9232	0.9887*	0.8787	0.9605*	-0.9543*	-0.9903*	0.9974*	-0.9854*	-0.9762*	-0.9932*	-0.8398	-0.9752*	-0.9438	-0.9695*	-0.9738*	0.9909*	-0.9994*	-0.9869*	-0.9986*	-0.9960*	-0.9965*	0.902
K distribution in roots	-0.9617*	-0.9324	-0.9542*	-0.8306	-0.9196	0.8789	0.9946*	0.9106	0.5788	-0.9671*	-0.7992	-0.9256	-0.923	-0.9566*	-0.9316	-0.6208	-0.9013	0.9801*	0.7344	0.8083	-0.9621*	-0.9003	-0.8951	-0.7706	-0.8533	-0.9557*	-0.8436	-0.8875	0.9838*	0.8069	0.9723*	-0.8889	-0.9897*	0.9672*	-0.9987*	-0.9883*	-0.9939*	-0.8854	-0.9998*	-0.9653*	-0.9944*	-0.9980*	0.9920*	-0.9799*	-0.9333	-0.9726*	-0.9526*	-0.9850*	0.8443
Ca distribution in roots	-0.9028	-0.9357	-0.8862	-0.7339	-0.8842	0.8832	0.9424	0.9692*	0.6419	-0.9371	-0.7393	-0.9228	-0.9071	-0.9281	-0.9258	-0.6947	-0.9749*	0.9029	0.7544	0.8669	-0.9794*	-0.9051	-0.9458	-0.726	-0.9089	-0.9175	-0.7912	-0.9053	0.9115	0.8149	0.9830*	-0.8575	-0.9266	0.9197	-0.9595*	-0.9809*	-0.9441	-0.9666*	-0.9740*	-0.9891*	-0.9866*	-0.9808*	0.9336	-0.9188	-0.8776	-0.903	-0.8875	-0.9215	0.8551
Mg distribution in roots	-0.9898*	-0.9747*	-0.9891*	-0.9714*	-0.7005	0.9722*	0.9438	0.888	0.7859	-0.7939	-0.9705*	-0.9809*	-0.9901*	-0.9911*	-0.9827*	-0.7975	-0.8424	0.9374	0.9095	0.8957	-0.7941	-0.9744*	-0.9135	-0.9571*	-0.9074	-0.9941*	-0.9862*	-0.9608*	0.939	0.9493	0.943	-0.9938*	-0.9417	0.9894*	-0.9362	-0.9474	-0.9509*	-0.8297	-0.9221	-0.9239	-0.9269	-0.9263	0.9432	-0.9720*	-0.9990*	-0.9730*	-0.9914*	-0.9590*	0.9591*
Fe distribution in roots	-0.9789*	-0.9764*	-0.9777*	-0.9707*	-0.6592	0.9814*	0.9228	0.89	0.8225	-0.7597	-0.9803*	-0.9834*	-0.9920*	-0.9862*	-0.9841*	-0.8314	-0.8419	0.9135	0.9335	0.9136	-0.7686	-0.9809*	-0.9199	-0.9717*	-0.9199	-0.9881*	-0.9931*	-0.9695*	0.9156	0.9664*	0.9357	-0.9986*	-0.9193	0.9796*	-0.9158	-0.9353	-0.9314	-0.8309	-0.9018	-0.9171	-0.911	-0.9083	0.9216	-0.9556*	-0.9941*	-0.9565*	-0.9811*	-0.9397	0.9726*
Cu distribution in roots	-0.9293	-0.9934*	-0.9156	-0.8437	-0.7025	0.9843*	0.9032	0.9874*	0.854	-0.7979	-0.8863	-0.9897*	-0.9800*	-0.9695*	-0.9883*	-0.8846	-0.9660*	0.8627	0.9284	0.9784*	-0.8596	-0.9901*	-0.9968*	-0.8904	-0.9916*	-0.9592*	-0.9166	-0.9936*	0.871	0.9582*	0.9818*	-0.9577*	-0.8863	0.9447	-0.9143	-0.9642*	-0.9123	-0.9626*	-0.9199	-0.9812*	-0.9469	-0.9345	0.8942	-0.9138	-0.9371	-0.9023	-0.9211	-0.9	0.9763*
Zn distribution in roots	-0.6801	-0.7305	-0.6852	-0.8292	-0.0943	0.8128	0.5239	0.5991	0.9085	-0.2357	-0.9005	-0.7522	-0.7698	-0.7096	-0.7449	-0.8731	-0.5179	0.518	0.9137	0.7842	-0.273	-0.7832	-0.6786	-0.9255	-0.7359	-0.7121	-0.8688	-0.7808	0.5184	0.8798	0.5966	-0.8248	-0.5204	0.6769	-0.5076	-0.5696	-0.5428	-0.5192	-0.4812	-0.5715	-0.512	-0.4991	0.5232	-0.6078	-0.7496	-0.617	-0.6948	-0.5679	0.843
S distribution in roots	-0.9471	-0.9428	-0.936	-0.8016	-0.9096	0.8902	0.9816*	0.9419	0.613	-0.9606*	-0.7853	-0.9338	-0.9261	-0.9543*	-0.9385	-0.6592	-0.9379	0.9570*	0.7521	0.8406	-0.9746*	-0.9116	-0.9238	-0.7628	-0.8842	-0.9495	-0.8326	-0.9039	0.9627*	0.8199	0.9848*	-0.8861	-0.9723*	0.9572*	-0.9907*	-0.9934*	-0.9820*	-0.9249	-0.9970*	-0.9828*	-0.9989*	-0.9987*	0.9765*	-0.9639*	-0.9204	-0.9533*	-0.9357	-0.9678*	0.8583
B distribution in roots	-0.6916	-0.6225	-0.681	-0.4585	-0.9886*	0.5131	0.8207	0.6703	0.1108	-0.9582*	-0.3772	-0.6026	-0.5905	-0.6654	-0.614	-0.1783	-0.7064	0.8102	0.2881	0.4448	-0.9257	-0.5548	-0.6063	-0.3284	-0.5246	-0.6638	-0.4455	-0.5404	0.8137	0.3916	0.7462	-0.5208	-0.8183	0.6987	-0.8338	-0.7821	-0.8086	-0.6868	-0.8493	-0.7519	-0.8232	-0.8358	0.8188	-0.7552	-0.618	-0.7424	-0.6732	-0.7849	0.4554
Mn distribution in stems	0.8977	0.8228	0.9114	0.9889*	0.4939	-0.8483	-0.8079	-0.6522	-0.6921	0.5904	0.9636*	0.8421	0.8712	0.868	0.8446	0.6724	0.5773	-0.8356	-0.8248	-0.7204	0.5398	0.8388	0.7052	0.9437	0.7147	0.8837	0.9519*	0.8124	-0.8302	-0.8529	-0.748	0.9131	0.8201	-0.8812	0.7805	0.7656	0.8154	0.5599	0.7449	0.7106	0.7342	0.7421	-0.8156	0.8653	0.9228	0.8806	0.9122	0.8472	-0.8421
N distribution in stems	0.8623	0.9620*	0.848	0.8188	0.5349	-0.9797*	-0.801	-0.9521*	-0.9446	0.6511	0.8934	0.9619*	0.9520*	0.9191	0.9570*	0.9637*	0.9213	-0.754	-0.9765*	-0.9993*	0.7365	0.9758*	0.9777*	0.9129	0.9933*	0.9063	0.9115	0.9855*	-0.7633	-0.9819*	-0.9187	0.942	0.7808	-0.8796	0.8123	0.8869	0.8148	0.9237	0.8169	0.9187	0.8568	0.8382	-0.7904	0.8281	0.8903	0.8171	0.8567	0.8047	-0.9864*
P distribution in stems	0.6787	0.6821	0.6908	0.8561	0.0915	-0.7632	-0.5205	-0.5133	-0.8211	0.2239	0.899	0.7081	0.7351	0.6849	0.7029	0.7773	0.4234	-0.5338	-0.8539	-0.6967	0.2249	0.7334	0.5972	0.9128	0.6505	0.6947	0.8612	0.7215	-0.5305	-0.8278	-0.5449	0.8013	0.5254	-0.6669	0.4948	0.5317	0.5372	0.4193	0.459	0.5109	0.4756	0.4701	-0.5245	0.6093	0.7449	0.6249	0.698	0.5721	-0.7887
K distribution in stems	0.1052	0.3205	0.0902	0.2053	-0.3743	-0.4227	0.0397	-0.3433	-0.7835	-0.2461	0.3777	0.3286	0.3134	0.2112	0.3119	0.7597	0.3076	0.1018	-0.617	-0.5605	-0.09	0.3873	0.4054	0.4515	0.489	0.1895	0.3484	0.423	0.0909	-0.5249	-0.196	0.3407	-0.0683	-0.1283	-0.0244	0.1186	-0.0157	0.3346	-0.016	0.2077	0.0605	0.0231	0.0548	0.0237	0.1906	0.0139	0.1071	-0.0225	-0.4821
Ca distribution in stems	-0.7639	-0.7964	-0.7425	-0.5276	-0.9261	0.7144	0.8557	0.8834	0.4344	-0.9418	-0.5189	-0.7746	-0.7496	-0.7883	-0.7795	-0.5046	-0.9171	0.8097	0.5468	0.7159	-0.9857*	-0.7473	-0.8323	-0.4998	-0.7757	-0.7741	-0.5864	-0.7509	0.8199	0.6205	0.89	-0.676	-0.8375	0.7855	-0.8817	-0.8924	-0.8523	-0.9092	-0.9082	-0.9067	-0.916	-0.9118	0.8452	-0.8029	-0.716	-0.7812	-0.7416	-0.8174	0.676
Mg distribution in stems	0.7518	0.726	0.7656	0.9128	0.2052	-0.7927	-0.6096	-0.5477	-0.7859	0.3284	0.9329	0.7512	0.7808	0.7444	0.7484	0.7467	0.4589	-0.6302	-0.8515	-0.7019	0.3092	0.768	0.6251	0.9357	0.6665	0.7571	0.9008	0.7504	-0.6257	-0.8413	-0.6032	0.8431	0.6179	-0.7371	0.5814	0.6005	0.6237	0.4502	0.5436	0.5662	0.5506	0.5499	-0.6155	0.692	0.8072	0.7088	0.7708	0.6599	-0.8091
Fe distribution in stems	0.9261	0.9308	0.9283	0.9748*	0.5043	-0.9611*	-0.8342	-0.8179	-0.8702	0.6209	0.9991*	0.9439	0.9578*	0.936	0.9424	0.8632	0.7549	-0.8296	-0.9575*	-0.895	0.6318	0.9510*	0.8663	0.9988*	0.8842	0.9398	0.9966*	0.9401	-0.8305	-0.9717*	-0.8571	0.9829*	0.8323	-0.9237	0.8219	0.8509	0.8461	0.7463	0.8012	0.8337	0.8149	0.8103	-0.8341	0.8863	0.9590*	0.8912	0.9334	0.8623	-0.9637*
Cu distribution in stems	0.8949	0.9760*	0.8831	0.8587	0.5636	-0.9918*	-0.8334	-0.9506*	-0.933	0.6783	0.9217	0.9774*	0.9711*	0.9428	0.9735*	0.9501*	0.9158	-0.7933	-0.9805*	-0.9945*	0.7499	0.9884*	0.9776*	0.9361	0.9907*	0.9328	0.9387	0.9941*	-0.8012	-0.9910*	-0.9322	0.9645*	0.8163	-0.9092	0.8412	0.9061	0.8464	0.9156	0.8421	0.9285	0.8766	0.8608	-0.8245	0.8623	0.921	0.8535	0.8909	0.8399	-0.9957*
Zn distribution in stems	0.4262	0.5267	0.429	0.6111	-0.1993	-0.6353	-0.246	-0.4187	-0.8681	-0.0536	0.721	0.5495	0.5623	0.4779	0.5378	0.8218	0.3397	-0.2297	-0.8013	-0.6563	0.0165	0.5961	0.5075	0.7665	0.587	0.4754	0.6763	0.6048	-0.2317	-0.7342	-0.3696	0.6253	0.2374	-0.4273	0.2339	0.3243	0.2685	0.3505	0.212	0.3513	0.2581	0.2373	-0.2424	0.3388	0.5141	0.3464	0.4418	0.2914	-0.6834
S distribution in stems	0.5202	0.5413	0.5334	0.7363	-0.1083	-0.6418	-0.3412	-0.3713	-0.7815	0.0269	0.7966	0.5701	0.5979	0.5334	0.5627	0.7263	0.2776	-0.3546	-0.7756	-0.5942	0.0375	0.6046	0.465	0.8206	0.5334	0.5426	0.7468	0.5968	-0.351	-0.729	-0.3839	0.675	0.3458	-0.5081	0.3145	0.3627	0.36	0.2781	0.2775	0.3506	0.3001	0.2915	-0.3451	0.44	0.5993	0.4571	0.5422	0.3978	-0.6785
B distribution in stems	-0.1197	-0.3739	-0.0918	-0.0995	0.1731	0.437	0.0378	0.4853	0.7418	0.0681	-0.2784	-0.3673	-0.333	-0.2458	-0.3516	-0.7515	-0.4861	-0.0519	0.5753	0.6176	-0.123	-0.4171	-0.5111	-0.3518	-0.5705	-0.2134	-0.2788	-0.463	-0.0351	0.5022	0.3084	-0.3185	0.0022	0.1567	-0.0721	-0.2255	-0.0583	-0.5159	-0.1022	-0.3387	-0.1861	-0.1441	0.0158	-0.0628	-0.1793	-0.0396	-0.1083	-0.0277	0.484
Mn distribution in leaves	0.9669*	0.8645	0.9747*	0.9411	0.8001	-0.8345	-0.9571*	-0.7466	-0.5281	0.8546	0.8764	0.8714	0.8908	0.9251	0.879	0.5404	0.7043	-0.9797*	-0.714	-0.6965	0.7901	0.8458	0.7589	0.8362	0.7283	0.9386	0.8958	0.8166	-0.9759*	-0.7832	-0.8629	0.8949	0.9680*	-0.9548*	0.9393	0.8966	0.9565*	0.6808	0.9166	0.8347	0.8921	0.9062	-0.9636*	0.9722*	0.9517*	0.9800*	0.9710*	0.9730*	-0.8027
N distribution in leaves	0.8773	0.7775	0.8761	0.7314	0.9742*	-0.6975	-0.9493	-0.7419	-0.3025	0.9804*	0.6461	0.7697	0.7738	0.8369	0.7806	0.3471	0.7413	-0.9577*	-0.5032	-0.5829	0.9228	0.7277	0.7104	0.5954	0.6462	0.8439	0.695	0.7033	-0.9573*	-0.5998	-0.8499	0.7363	0.9548*	-0.874	0.9467	0.8902	0.9413	0.7173	0.9431	0.838	0.913	0.9287	-0.9522*	0.9184	0.8254	0.9158	0.8692	0.9371	-0.6468
P distribution in leaves	0.9013	0.8496	0.8936	0.7339	0.9770*	-0.7743	-0.9690*	-0.8457	-0.4212	0.9974*	0.6793	0.8386	0.8341	0.885	0.847	0.4725	0.8507	-0.9584*	-0.5945	-0.696	0.9768*	0.8035	0.8132	0.6408	0.7552	0.8849	0.7328	0.7882	-0.9617*	-0.6818	-0.92	0.7879	0.9662*	-0.9063	0.9750*	0.9457	0.9640*	0.832	0.9797*	0.9159	0.9646*	0.9727*	-0.9674*	0.9367	0.8555	0.9282	0.8894	0.9511*	-0.7295
K distribution in leaves	0.913	0.8405	0.9088	0.7651	0.9703*	-0.7676	-0.9747*	-0.8146	-0.4019	0.9903*	0.6993	0.8322	0.8328	0.8864	0.8415	0.4477	0.8129	-0.9733*	-0.5873	-0.6707	0.9534*	0.7956	0.7868	0.6563	0.729	0.8899	0.7485	0.7758	-0.9747*	-0.6767	-0.9047	0.7941	0.9758*	-0.9137	0.9755*	0.9361	0.9691*	0.7918	0.9749*	0.8956	0.9540*	0.9651*	-0.9753*	0.9474	0.868	0.9423	0.9038	0.9619*	-0.7218
Ca distribution in leaves	0.8849	0.9179	0.8674	0.7038	0.8963	-0.8602	-0.9334	-0.9605*	-0.611	0.9433	0.7068	0.9035	0.8861	0.9101	0.9068	0.667	0.9709*	-0.8926	-0.7242	-0.8467	0.9862*	0.884	0.9323	0.6925	0.8919	0.8989	0.7616	0.8848	-0.9015	-0.7872	-0.9732*	0.8322	0.9172	-0.9027	0.9521*	0.9718*	0.9343	0.9626*	0.9687*	0.9811*	0.9806*	0.9750*	-0.9243	0.9048	0.8558	0.8879	0.8684	0.9095	-0.8302
Mg distribution in leaves	0.9872*	0.9783*	0.9804*	0.8938	0.839	-0.9464	-0.9873*	-0.9401	-0.7028	0.9097	0.8839	0.9757*	0.9752*	0.9921*	0.9793*	0.7349	0.9179	-0.9701*	-0.8381	-0.8841	0.9181	0.9599*	0.9406	0.865	0.9148	0.9906*	0.9186	0.9495	-0.9742*	-0.8952	-0.9891*	0.9533*	0.9810*	-0.9930*	0.9895*	0.9960*	0.9907*	0.9048	0.9870*	0.9796*	0.9903*	0.9899*	-0.9841*	0.9893*	0.9756*	0.9835*	0.9812*	0.9859*	-0.922
Fe distribution in leaves	0.9916*	0.9854*	0.9886*	0.9548*	0.7275	-0.9777*	-0.9541*	-0.9135	-0.7869	0.8184	0.9570*	0.9892*	0.9951*	0.9973*	0.9910*	0.8036	0.8735	-0.9426	-0.9083	-0.9099	0.8262	0.9820*	0.9337	0.9444	0.9247	0.9983*	0.9772*	0.9706*	-0.9453	-0.9500*	-0.9619*	0.9923*	0.9499	-0.9937*	0.9499	0.9644*	0.9609*	0.8615	0.9394	0.9459	0.9463	0.9446	-0.9523*	0.9768*	0.9975*	0.9756*	0.9910*	0.9651*	-0.9633*
Cu distribution in leaves	0.9344	0.9861*	0.9197	0.8181	0.78	-0.9609*	-0.9318	-0.9930*	-0.7864	0.8611	0.8466	0.9792*	0.9675*	0.9688*	0.9795*	0.8253	0.9808*	-0.8918	-0.8771	-0.9496	0.9152	0.9727*	0.9907*	0.8439	0.9736*	0.9585*	0.885	0.9747*	-0.9002	-0.9189	-0.9957*	0.9354	0.9154	-0.9502*	0.9448	0.9841*	0.9382	0.9753*	0.9534*	0.9972*	0.9750*	0.9652*	-0.9229	0.9302	0.9301	0.9173	0.9237	0.9224	-0.9453
Zn distribution in leaves	0.826	0.8353	0.8326	0.9381	0.3094	-0.8922	-0.6984	-0.695	-0.8781	0.4381	0.9755*	0.8547	0.8747	0.8369	0.8511	0.8533	0.6176	-0.7007	-0.9373	-0.8281	0.4482	0.8719	0.7622	0.9835*	0.7989	0.843	0.9558*	0.8612	-0.6998	-0.9306	-0.7278	0.92	0.699	-0.8197	0.6799	0.7164	0.7132	0.6117	0.6521	0.6993	0.6692	0.6631	-0.6998	0.7699	0.877	0.7797	0.8391	0.7383	-0.9069
S distribution in leaves	0.8948	0.8872	0.8814	0.7125	0.9516*	-0.8178	-0.9574*	-0.9121	-0.5117	0.9835*	0.6865	0.8735	0.8614	0.9002	0.8796	0.5676	0.9222	-0.9301	-0.6556	-0.7741	0.9964*	0.8455	0.8792	0.6598	0.8282	0.8939	0.7427	0.8388	-0.9365	-0.7324	-0.9542*	0.8086	0.9472	-0.907	0.9709*	0.9663*	0.9550*	0.9088	0.9829*	0.9572*	0.9815*	0.9826*	-0.9516*	0.9243	0.8554	0.9108	0.8797	0.9347	-0.7795
B distribution in leaves	0.7426	0.7517	0.7231	0.4986	0.9539*	-0.6599	-0.8487	-0.8352	-0.345	0.9557*	0.4716	0.7293	0.7062	0.7553	0.736	0.4168	0.8723	-0.8099	-0.4737	-0.6467	0.9824*	0.6961	0.7781	0.4449	0.7133	0.7436	0.5414	0.6958	-0.8188	-0.5563	-0.8573	0.6307	0.8337	-0.7614	0.8727	0.868	0.8427	0.8616	0.8979	0.8726	0.8975	0.8973	-0.8399	0.7897	0.6862	0.7694	0.7203	0.809	-0.6156
Leaf N/P	-0.9564*	-0.9934*	-0.9443	-0.8548	-0.7822	0.9705*	0.9479	0.9829*	0.786	-0.8648	-0.8758	-0.9887*	-0.9809*	-0.9836*	-0.9895*	-0.8208	-0.9649*	0.9144	0.8865	0.945	-0.9074	-0.9813*	-0.9847*	-0.87	-0.9682*	-0.9759*	-0.9111	-0.9799*	0.9216	0.9299	0.9975*	-0.9544*	-0.9343	0.9691*	-0.9572*	-0.9898*	-0.9542*	-0.9577*	-0.9616*	-0.9950*	-0.9793*	-0.9715*	0.9407	-0.9509*	-0.9532*	-0.9404	-0.9477	-0.9427	0.9542*
Leaf K/P	-0.9365	-0.9940*	-0.9229	-0.8433	-0.7294	0.9801*	0.9169	0.9891*	0.8333	-0.8206	-0.8801	-0.9897*	-0.9800*	-0.9736*	-0.9889*	-0.866	-0.9697*	0.8777	0.915	0.9699*	-0.8778	-0.9877*	-0.9955*	-0.8814	-0.9865*	-0.9637*	-0.9126	-0.9901*	0.8858	0.949	0.9883*	-0.9555*	-0.9007	0.9515*	-0.928	-0.9734*	-0.9252	-0.9653*	-0.9339	-0.9877*	-0.9585*	-0.9473	0.9083	-0.9244	-0.9406	-0.9129	-0.9279	-0.9125	0.9694*
Leaf Mg/P	-0.9669*	-0.9824*	-0.9561*	-0.8536	-0.8368	0.9487	0.9727*	0.9687*	0.7234	-0.9082	-0.8573	-0.9768*	-0.9705*	-0.9837*	-0.9794*	-0.7612	-0.9537*	0.945	0.8433	0.9083	-0.9355	-0.9633*	-0.9644*	-0.8439	-0.9391	-0.9782*	-0.8962	-0.9581*	0.9511*	0.897	0.9989*	-0.9409	-0.9618*	0.9775*	-0.9804*	-0.9990*	-0.9767*	-0.9435	-0.9839*	-0.9951*	-0.9941*	-0.9901*	0.9669*	-0.9695*	-0.9551*	-0.9599*	-0.9579*	-0.9657*	0.9261
Plant N/P	-0.9612*	-0.9997*	-0.9519*	-0.9001	-0.7044	0.9940*	0.926	0.9648*	0.8463	-0.8014	-0.9294	-0.9996*	-0.9965*	-0.9889*	-0.9992*	-0.87	-0.9341	0.8968	0.9373	0.9641*	-0.8432	-0.9982*	-0.9808*	-0.928	-0.9761*	-0.9831*	-0.9544*	-0.9960*	0.9029	0.9700*	0.9794*	-0.9837*	-0.914	0.9713*	-0.9307	-0.9687*	-0.9348	-0.9276	-0.9293	-0.9722*	-0.9494	-0.9408	0.9198	-0.9438	-0.9705*	-0.9366	-0.9565*	-0.9297	0.9847*
Plant K/P	-0.9222	-0.9894*	-0.9108	-0.8732	-0.622	0.9964*	0.8718	0.9632*	0.9038	-0.7301	-0.9246	-0.9899*	-0.9841*	-0.9636*	-0.9872*	-0.9244	-0.9309	0.8346	0.9671*	0.9887*	-0.7923	-0.9962*	-0.9853*	-0.9334	-0.9913*	-0.9547*	-0.9454	-0.9993*	0.8421	0.9861*	0.9557*	-0.9740*	-0.8561	0.9354	-0.879	-0.9348	-0.8832	-0.9285	-0.8798	-0.9513*	-0.9095	-0.896	0.8636	-0.8956	-0.9416	-0.887	-0.9175	-0.8765	0.9952*
Plant Mg/P	-0.9661*	-0.9997*	-0.9564*	-0.893	-0.7369	0.9877*	0.9401	0.9696*	0.822	-0.8285	-0.9166	-0.9984*	-0.9945*	-0.9915*	-0.9986*	-0.8491	-0.9424	0.911	0.9198	0.9555*	-0.8674	-0.9943*	-0.9811*	-0.9126	-0.9717*	-0.9857*	-0.9449	-0.9914*	0.9171	0.9574*	0.9876*	-0.9778*	-0.9282	0.9764*	-0.9455	-0.9793*	-0.9478	-0.935	-0.9452	-0.9812*	-0.9632*	-0.9556*	0.9339	-0.9531*	-0.9707*	-0.9454	-0.9604*	-0.9413	0.9754*
Leaf N/Ca	-0.9366	-0.9836*	-0.9221	-0.8153	-0.7968	0.9550*	0.9387	0.9912*	0.7693	-0.8746	-0.8395	-0.9762*	-0.9646*	-0.9687*	-0.9770*	-0.8095	-0.9805*	0.8998	0.8649	0.9407	-0.9254	-0.9681*	-0.9867*	-0.8349	-0.9671*	-0.9588*	-0.8794	-0.9693*	0.908	0.9096	0.9974*	-0.9309	-0.9228	0.9522*	-0.9518*	-0.9877*	-0.9446	-0.9743*	-0.9605*	-0.9989*	-0.9803*	-0.9713*	0.9301	-0.935	-0.9297	-0.922	-0.9256	-0.9285	0.9376
Leaf P/Ca	0.9756*	0.9958*	0.9695*	0.9332	0.6979	-0.9930*	-0.9337	-0.9403	-0.8351	0.7955	0.9530*	0.9984*	1	0.9943*	0.9986*	0.8536	0.903	-0.9127	-0.9368	-0.9464	0.823	0.9958*	0.9611*	0.9479	0.9571*	0.9917*	0.9738*	0.9896*	-0.9172	-0.9710*	-0.9689*	0.9942*	0.9252	-0.9818*	0.9337	0.9631*	0.9422	0.8944	0.9273	0.9571*	0.9424	0.9365	-0.9296	0.9567*	0.9862*	0.9527*	0.9734*	0.9423	-0.9831*
Leaf K/Ca	-0.92	-0.9821*	-0.904	-0.8002	-0.7659	0.9581*	0.9171	0.9969*	0.7964	-0.8482	-0.8352	-0.9744*	-0.9609*	-0.9594*	-0.9741*	-0.8363	-0.9865*	0.8733	0.8789	0.9558*	-0.91	-0.9696*	-0.9940*	-0.8354	-0.9785*	-0.9476	-0.8741	-0.9737*	0.8824	0.9179	0.9916*	-0.927	-0.899	0.9376	-0.932	-0.9768*	-0.924	-0.9824*	-0.9425	-0.9950*	-0.9672*	-0.9557*	0.9073	-0.9149	-0.917	-0.9007	-0.9085	-0.9063	0.944
Leaf Mg/Ca	-0.9466	-0.9773*	-0.9331	-0.8183	-0.8356	0.9414	0.9581*	0.9812*	0.7264	-0.9058	-0.8298	-0.9695*	-0.9593*	-0.9708*	-0.9715*	-0.7683	-0.9720*	0.9237	0.8362	0.9154	-0.945	-0.9570*	-0.9728*	-0.8196	-0.9471	-0.9626*	-0.872	-0.9553*	0.9311	0.8883	0.9993*	-0.9239	-0.9443	0.9603*	-0.9698*	-0.9954*	-0.9623*	-0.9636*	-0.9775*	-0.9995*	-0.9918*	-0.9855*	0.9506*	-0.9504*	-0.9337	-0.9382	-0.9355	-0.947	0.9194
Plant N/Ca	-0.9745*	-0.9898*	-0.9649*	-0.8762	-0.8128	0.9623*	0.9703*	0.9662*	0.7486	-0.8898	-0.8824	-0.9860*	-0.9816*	-0.9912*	-0.9881*	-0.7824	-0.9462	0.9445	0.8662	0.9192	-0.9164	-0.9745*	-0.9673*	-0.8703	-0.9461	-0.9864*	-0.9176	-0.9688*	0.9502*	0.9164	0.9972*	-0.9571*	-0.9601*	0.9840*	-0.9763*	-0.9965*	-0.9753*	-0.9361	-0.9775*	-0.9914*	-0.9883*	-0.9841*	0.9650*	-0.9727*	-0.9672*	-0.9644*	-0.9671*	-0.9668*	0.942
Plant P/Ca	-0.9361	-0.8861	-0.9297	-0.7904	-0.9552*	0.8205	0.9871*	0.8665	0.4836	-0.9871*	-0.7413	-0.8778	-0.8759	-0.9207	-0.8855	-0.5291	-0.8629	0.9781*	0.6546	0.7383	-0.9671*	-0.8461	-0.8427	-0.7052	-0.7914	-0.9216	-0.7896	-0.8301	0.9809*	0.7368	0.9415	-0.8374	-0.9848*	0.9397	-0.9904*	-0.9653*	-0.9837*	-0.8444	-0.9916*	-0.9343	-0.9785*	-0.9858*	0.9858*	-0.9639*	-0.8977	-0.9572*	-0.9263	-0.9745*	0.7794
Plant K/Ca	-0.9670*	-0.9930*	-0.9562*	-0.8685	-0.7958	0.9684*	0.9597*	0.9748*	0.7701	-0.8762	-0.8823	-0.9889*	-0.9830*	-0.9889*	-0.9904*	-0.804	-0.9554*	0.9302	0.8791	0.9337	-0.9107	-0.9796*	-0.9768*	-0.8734	-0.9584*	-0.9827*	-0.9172	-0.9760*	0.9366	0.9256	0.9979*	-0.9580*	-0.9479	0.9780*	-0.9671*	-0.9936*	-0.9654*	-0.9467	-0.9696*	-0.9935*	-0.9840*	-0.9780*	0.9535*	-0.9629*	-0.9622*	-0.9537*	-0.9591*	-0.9557*	0.9503*
Plant Mg/Ca	-0.9718*	-0.9891*	-0.9617*	-0.8702	-0.8151	0.9609*	0.9692*	0.9687*	0.7475	-0.8916	-0.8773	-0.9849*	-0.9798*	-0.9895*	-0.9870*	-0.7821	-0.9499	0.9423	0.864	0.9199	-0.9198	-0.9734*	-0.9688*	-0.8655	-0.9472	-0.9843*	-0.9133	-0.9682*	0.9482	0.9142	0.9981*	-0.9542*	-0.9586*	0.9818*	-0.9758*	-0.9969*	-0.9741*	-0.94	-0.9778*	-0.9930*	-0.9891*	-0.9846*	0.9636*	-0.9705*	-0.9640*	-0.9618*	-0.9640*	-0.9649*	0.9405
Leaf N/S	-0.8366	-0.8689	-0.8172	-0.629	-0.9173	0.7996	0.9053	0.9318	0.5337	-0.9502*	-0.6262	-0.8511	-0.8302	-0.8613	-0.8552	-0.5965	-0.9529*	0.8621	0.6478	0.7924	-0.9934*	-0.8278	-0.8929	-0.6094	-0.8447	-0.8487	-0.6873	-0.8297	0.8716	0.7164	0.9422	-0.7669	-0.8882	0.8561	-0.9274	-0.9428	-0.9042	-0.9446	-0.9485	-0.9542*	-0.9585*	-0.9536*	0.8955	-0.8654	-0.7985	-0.8463	-0.8173	-0.8747	0.7655
Leaf P/S	-0.1462	-0.1486	-0.1233	0.1605	-0.695	0.0233	0.3329	0.3224	-0.2656	-0.6099	0.2114	-0.1143	-0.079	-0.151	-0.123	0.1808	-0.4097	0.2946	-0.1836	0.0539	-0.6284	-0.0713	-0.2229	0.2421	-0.1368	-0.1358	0.1319	-0.0782	0.3036	-0.1009	0.3212	0.0232	-0.3183	0.1683	-0.3681	-0.339	-0.3172	-0.4036	-0.4108	-0.3549	-0.3989	-0.4028	0.3236	-0.2288	-0.0584	-0.2029	-0.1163	-0.2684	-0.0286
Leaf K/S	-0.7626	-0.8031	-0.7404	-0.5272	-0.9142	0.7237	0.8511	0.8931	0.4554	-0.9331	-0.5243	-0.7812	-0.7553	-0.7908	-0.7856	-0.5255	-0.9266	0.8025	0.5617	0.731	-0.9829*	-0.7557	-0.8431	-0.5077	-0.7889	-0.7757	-0.5914	-0.7608	0.8131	0.6325	0.8939	-0.6817	-0.8317	0.7852	-0.878	-0.8936	-0.8483	-0.9197	-0.9053	-0.9115	-0.9158	-0.9102	0.8399	-0.7994	-0.7169	-0.7771	-0.74	-0.8127	0.6871
Leaf Ca/S	0.3059	0.3409	0.3207	0.5596	-0.3378	-0.4588	-0.1118	-0.1739	-0.6825	-0.2076	0.6335	0.372	0.4004	0.3239	0.3625	0.6158	0.0797	-0.1269	-0.6348	-0.4313	-0.1909	0.4149	0.2748	0.667	0.3567	0.3327	0.5716	0.4111	-0.1227	-0.5675	-0.1676	0.4877	0.1167	-0.293	0.0841	0.14	0.1318	0.0848	0.0465	0.1358	0.0731	0.0624	-0.1159	0.2176	0.3957	0.2365	0.3305	0.1721	-0.5061
Leaf Mg/S	-0.8579	-0.8777	-0.8404	-0.6579	-0.9308	0.8082	0.9247	0.9285	0.5288	-0.9636*	-0.6478	-0.8611	-0.843	-0.8765	-0.8658	-0.5896	-0.9461	0.8865	0.6527	0.7893	-0.9972*	-0.8362	-0.8915	-0.6278	-0.8423	-0.8659	-0.7074	-0.8355	0.895	0.7241	0.9491	-0.7829	-0.9098	0.8751	-0.9441	-0.9533*	-0.9232	-0.9362	-0.9624*	-0.9582*	-0.9688*	-0.9658*	0.9162	-0.887	-0.8194	-0.8696	-0.8399	-0.8966	0.7726
Plant N/S	-0.7313	-0.7271	-0.713	-0.4854	-0.9655*	0.6307	0.8438	0.8071	0.2981	-0.9602*	-0.4485	-0.7047	-0.683	-0.7374	-0.7122	-0.3702	-0.8453	0.8095	0.4356	0.6088	-0.9770*	-0.6685	-0.7474	-0.4176	-0.6787	-0.7272	-0.5189	-0.6659	0.8175	0.5226	0.8381	-0.6071	-0.8309	0.7484	-0.8665	-0.8533	-0.8366	-0.833	-0.8906	-0.8523	-0.8857	-0.8877	0.8361	-0.7823	-0.6708	-0.7629	-0.7093	-0.804	0.5836
Plant P/S	0.4293	0.4755	0.4406	0.6534	-0.2121	-0.5854	-0.2424	-0.3199	-0.7795	-0.0742	0.7317	0.5039	0.5286	0.454	0.4946	0.7218	0.2285	-0.249	-0.7437	-0.5614	-0.0464	0.5449	0.4161	0.7647	0.4929	0.4603	0.6784	0.5425	-0.2466	-0.6841	-0.3106	0.6066	0.2438	-0.4201	0.2186	0.2808	0.2627	0.2332	0.1848	0.2811	0.2149	0.2024	-0.2445	0.3434	0.5153	0.3589	0.4508	0.2982	-0.6291
Plant K/S	-0.5229	-0.5331	-0.5002	-0.2347	-0.8959	0.4212	0.6709	0.6642	0.1021	-0.86	-0.1978	-0.5038	-0.4733	-0.5346	-0.5116	-0.1845	-0.7263	0.6287	0.2157	0.4294	-0.8874	-0.4648	-0.5847	-0.1685	-0.507	-0.5201	-0.2764	-0.4684	0.6384	0.3026	0.6748	-0.3807	-0.6547	0.5449	-0.7021	-0.6882	-0.6605	-0.7174	-0.7372	-0.6998	-0.7328	-0.7338	0.6611	-0.5883	-0.4496	-0.5638	-0.4956	-0.6174	0.3713
Plant Ca/S	0.7737	0.7866	0.7817	0.9091	0.2254	-0.8537	-0.6332	-0.6386	-0.8729	0.3576	0.9525*	0.8083	0.83	0.7857	0.8038	0.8414	0.5568	-0.6375	-0.9186	-0.7929	0.3687	0.8295	0.7124	0.9643*	0.7565	0.7924	0.9262	0.8194	-0.6362	-0.9031	-0.6669	0.8825	0.6345	-0.7663	0.6129	0.653	0.6492	0.5522	0.5829	0.6372	0.6017	0.5949	-0.6351	0.7115	0.8315	0.7229	0.7888	0.6772	-0.8734
Plant Mg/S	-0.8378	-0.8399	-0.8214	-0.6274	-0.9585*	0.7609	0.9187	0.8912	0.4517	-0.9787*	-0.6026	-0.8223	-0.805	-0.8477	-0.8285	-0.5149	-0.9129	0.8855	0.5885	0.7318	-0.9995*	-0.7923	-0.8479	-0.5764	-0.7912	-0.8387	-0.6651	-0.7887	0.8931	0.6677	0.9233	-0.7419	-0.9061	0.8533	-0.9372	-0.9341	-0.915	-0.9009	-0.9553*	-0.9319	-0.9552*	-0.9553*	0.9114	-0.8746	-0.7914	-0.8577	-0.8194	-0.8885	0.7202
Leaf Mn/Ca	-0.9592*	-0.9608*	-0.9485	-0.8272	-0.8844	0.9154	0.9822*	0.9531*	0.6561	-0.9434	-0.8175	-0.9532*	-0.9465	-0.9692*	-0.9572*	-0.6988	-0.9443	0.9572*	0.7893	0.8676	-0.9613*	-0.9341	-0.9406	-0.7981	-0.9064	-0.9645*	-0.8614	-0.927	0.9629*	0.8521	0.9926*	-0.911	-0.9727*	0.9691*	-0.9905*	-0.9984*	-0.9840*	-0.9321	-0.9952*	-0.9894*	-0.9999*	-0.9985*	0.9771*	-0.9705*	-0.9382	-0.9605*	-0.9489	-0.9715*	0.8869
Leaf Mn/Mg	-0.9809*	-0.9259	-0.9786*	-0.884	-0.8944	0.8796	0.9994*	0.8703	0.5722	-0.9453	-0.8406	-0.9237	-0.9287	-0.9630*	-0.9303	-0.6046	-0.8494	0.9975*	0.741	0.7844	-0.9196	-0.8978	-0.8642	-0.8075	-0.8256	-0.9671*	-0.8772	-0.8792	0.9987*	0.8136	0.9519*	-0.9072	-0.9999*	0.9804*	-0.9960*	-0.9743*	-0.9988*	-0.8305	-0.9889*	-0.9375	-0.9768*	-0.9841*	1.0000*	-0.9949*	-0.9566*	-0.9927*	-0.9762*	-0.9985*	0.8454
Plant Mn/Ca	-0.9528*	-0.9615*	-0.9411	-0.8165	-0.8805	0.9163	0.9766*	0.9601*	0.6638	-0.9401	-0.8111	-0.9533*	-0.945	-0.9663*	-0.9569*	-0.7076	-0.9530*	0.9486	0.792	0.8747	-0.9634*	-0.9351	-0.9468	-0.7934	-0.9131	-0.9605*	-0.8558	-0.9295	0.9549*	0.8534	0.9941*	-0.9078	-0.9657*	0.9640*	-0.9863*	-0.9979*	-0.9786*	-0.9417	-0.9926*	-0.9925*	-0.9993*	-0.9968*	0.9707*	-0.9638*	-0.9322	-0.9529*	-0.9418	-0.9645*	0.8885
Plant Mn/Mg	-0.9758*	-0.9484	-0.9693*	-0.8605	-0.8959	0.9021	0.9971*	0.9165	0.616	-0.9508*	-0.8334	-0.9435	-0.9427	-0.9716*	-0.9489	-0.6538	-0.9016	0.9837*	0.7684	0.8297	-0.9465	-0.9207	-0.907	-0.8067	-0.8701	-0.9713*	-0.8739	-0.9077	0.9872*	0.8367	0.9778*	-0.9139	-0.9926*	0.9805*	-0.9995*	-0.9922*	-0.9977*	-0.8859	-0.9983*	-0.9689*	-0.9944*	-0.9974*	0.9948*	-0.9888*	-0.9529*	-0.9827*	-0.9683*	-0.9912*	0.8703
Root DW	0.8572	0.9597*	0.8374	0.7432	0.6666	-0.9489	-0.8404	-0.9943*	-0.8564	0.76	0.8073	0.9514*	0.9327	0.9158	0.9484	0.8947	0.9855*	-0.7842	-0.9012	-0.9798*	0.8509	0.9559*	0.9959*	0.8207	0.9923*	0.8992	0.8432	0.9681*	-0.7956	-0.9237	-0.9573*	0.8988	0.8167	-0.8799	0.8604	0.9288	0.8504	0.9872*	0.8756	0.9660*	0.9132	0.8952	-0.8275	0.8425	0.8648	0.8253	0.8445	0.8286	-0.9444
Stem DW	0.9803*	0.9968*	0.9739*	0.9274	0.7259	-0.9887*	-0.9462	-0.9457	-0.8158	0.8191	0.9427	0.9983*	0.9992*	0.9973*	0.9991*	0.8372	0.9114	-0.9252	-0.923	-0.9403	0.8444	0.9935*	0.9626*	0.9354	0.9547*	0.9946*	0.9664*	0.9868*	-0.9297	-0.9613*	-0.9770*	0.9901*	0.9378	-0.9868*	0.9469	0.9730*	0.9538*	0.9021	0.9415	0.9658*	0.9550*	0.9498	-0.942	0.9651*	0.9869*	0.9606*	0.9773*	0.9527*	-0.9762*
Leaf DW	0.9798*	0.9628*	0.9727*	0.87	0.8758	-0.9216	-0.9938*	-0.9316	-0.6537	0.937	0.8513	0.9583*	0.9568*	0.9807*	0.9629*	0.6902	0.9149	-0.9775*	-0.7978	-0.8559	0.9401	0.9385	0.9253	0.8283	0.8927	0.9794*	0.8902	0.9271	-0.9815*	-0.8615	-0.9858*	0.9297	0.9880*	-0.9856*	0.9968*	0.9964*	0.9955*	0.9005	0.9959*	0.9774*	0.9957*	0.9969*	-0.9908*	0.9887*	0.9612*	0.9822*	0.9725*	0.9889*	-0.8929
R/S	-0.9816*	-0.9347	-0.9782*	-0.8806	-0.8937	0.889	1.0000*	0.8851	0.5887	-0.9464	-0.8423	-0.9319	-0.9354	-0.9678*	-0.9381	-0.6223	-0.8654	0.9948*	0.7526	0.8002	-0.927	-0.9071	-0.8785	-0.8112	-0.8408	-0.9706*	-0.8797	-0.89	0.9967*	0.8237	0.9609*	-0.9122	-0.9991*	0.9826*	-0.9981*	-0.9808*	-0.9998*	-0.8475	-0.9925*	-0.9479	-0.9829*	-0.9889*	0.9997*	-0.9948*	-0.9582*	-0.9916*	-0.9763*	-0.9980*	0.8557
Shoot DW	0.9877*	0.9838*	0.9807*	0.8995	0.8233	-0.9554*	-0.9827*	-0.9445	-0.723	0.8977	0.8941	0.9816*	0.9811*	0.9950*	0.9847*	0.7538	0.9206	-0.9644*	-0.8536	-0.896	0.9096	0.9676*	0.9473	0.8772	0.9242	0.9931*	0.9273	0.9580*	-0.9686*	-0.9077	-0.9900*	0.9608*	0.9758*	-0.9938*	0.9848*	0.9950*	0.9868*	0.9082	0.9822*	0.9805*	0.9873*	0.9861*	-0.9792*	0.9871*	0.9789*	0.9813*	0.9820*	0.9823*	-0.9328
Whole plant DW	0.9754*	0.9918*	0.9660*	0.8813	0.8039	-0.9664*	-0.9682*	-0.9660*	-0.7577	0.8829	0.889	0.9884*	0.9844*	0.9926*	0.9904*	0.7903	0.9448	-0.9424	-0.8736	-0.9235	0.91	0.9778*	0.9687*	0.8776	0.949	0.9879*	0.9231	0.9722*	-0.948	-0.9224	-0.9964*	0.9613*	0.9580*	-0.9848*	0.9737*	0.9951*	0.9734*	0.9348	0.9744*	0.9903*	0.9858*	0.9813*	-0.9628*	0.9722*	0.9697*	0.9641*	0.9683*	0.9655*	-0.947
Fo	-0.9359	-0.8112	-0.9446	-0.8913	-0.8421	0.7669	0.9477	0.6979	0.4189	-0.8784	-0.807	-0.8161	-0.8359	-0.883	-0.8257	-0.4358	-0.6628	0.9759*	0.6217	0.6172	-0.7979	-0.7832	-0.7002	-0.7585	-0.6586	-0.8982	-0.8314	-0.7509	0.9712*	0.702	0.8283	-0.8341	-0.9612*	0.9219	-0.9295	-0.8706	-0.944	-0.6367	-0.9074	-0.8003	-0.8744	-0.8925	0.9556*	-0.9525*	-0.9089	-0.9606*	-0.9389	-0.9596*	0.7278
Fm	0.8617	0.9517*	0.8411	0.718	0.7424	-0.925	-0.8681	-0.9984*	-0.7887	0.8215	0.7679	0.9402	0.9196	0.9144	0.9388	0.835	0.9986*	-0.8126	-0.8497	-0.9502*	0.9046	0.9379	0.9886*	0.7745	0.9733*	0.8979	0.8116	0.9484	-0.824	-0.8841	-0.9700*	0.8762	0.8449	-0.8848	0.8899	0.9476	0.8754	0.9982*	0.908	0.9807*	0.9401	0.9246	-0.8553	0.8583	0.8574	0.8397	0.8466	0.8502	-0.913
Fv/Fm	0.9851*	0.9293	0.9834*	0.896	0.8828	-0.8862	-0.9987*	-0.8684	-0.5839	0.9364	0.8535	0.9281	0.9342	0.9669*	0.9346	0.6142	0.8448	-0.9978*	-0.752	-0.7891	0.9098	0.9032	0.8649	0.8209	0.8284	0.9714*	0.8881	0.8841	-0.9988*	-0.823	-0.9509*	0.9154	0.9996*	-0.9840*	0.9942*	0.9730*	0.9985*	0.8259	0.9858*	0.9353	0.9739*	0.9812*	-0.9995*	0.9969*	0.9630*	0.9955*	0.9813*	0.9996*	-0.8531
VJ	-0.9666*	-0.9901*	-0.9557*	-0.8628	-0.8089	0.9626*	0.9636*	0.9742*	0.7564	-0.8865	-0.8739	-0.9855*	-0.9793*	-0.9873*	-0.9872*	-0.7917	-0.9564*	0.9344	0.8683	0.9268	-0.9194	-0.9749*	-0.9740*	-0.8637	-0.9534*	-0.9812*	-0.9102	-0.9710*	0.9407	0.917	0.9989*	-0.9526*	-0.9520*	0.9777*	-0.9713*	-0.9957*	-0.9688*	-0.9472	-0.9744*	-0.9949*	-0.9876*	-0.9821*	0.9575*	-0.9647*	-0.9596*	-0.9552*	-0.9583*	-0.9585*	0.9431
VI	-0.9949*	-0.941	-0.9948*	-0.929	-0.8417	0.9081	0.9924*	0.8659	0.6271	-0.9048	-0.8921	-0.9426	-0.9512*	-0.9775*	-0.9482	-0.6512	-0.8347	0.9936*	0.7899	0.8088	-0.8785	-0.9213	-0.8709	-0.8622	-0.8415	-0.9830*	-0.9209	-0.9018	0.9941*	0.8546	0.948	-0.9402	-0.9941*	0.9925*	-0.9854*	-0.9681*	-0.9938*	-0.8163	-0.9737*	-0.9298	-0.9636*	-0.9702*	0.9938*	-0.9995*	-0.9804*	-0.9999*	-0.9934*	-0.9985*	0.8791
ABS/RC	-0.9771*	-0.9336	-0.9727*	-0.868	-0.9027	0.8854	0.9998*	0.8909	0.5832	-0.9537*	-0.8306	-0.9298	-0.9318	-0.9650*	-0.936	-0.6191	-0.8739	0.9925*	0.746	0.8005	-0.9371	-0.9046	-0.8817	-0.7997	-0.8426	-0.9670*	-0.8699	-0.8884	0.9948*	0.8179	0.9638*	-0.9057	-0.9980*	0.9791*	-0.9993*	-0.9831*	-0.9994*	-0.8564	-0.9954*	-0.9523*	-0.9865*	-0.9920*	0.9990*	-0.9919*	-0.9520*	-0.9877*	-0.9708*	-0.9958*	0.8515
DIo/RC	-0.9789*	-0.9449	-0.9735*	-0.869	-0.8948	0.8991	0.9988*	0.9066	0.6085	-0.9493	-0.8382	-0.9408	-0.9415	-0.9715*	-0.9465	-0.6448	-0.8899	0.9882*	0.7648	0.8211	-0.9398	-0.9175	-0.8983	-0.8101	-0.8614	-0.9723*	-0.8775	-0.903	0.9911*	0.834	0.9729*	-0.9149	-0.9955*	0.9823*	-0.9997*	-0.9891*	-0.9991*	-0.8734	-0.9969*	-0.9625*	-0.9911*	-0.9951*	0.9972*	-0.9918*	-0.9560*	-0.9867*	-0.9722*	-0.9944*	0.8669
TRo/RC	-0.9753*	-0.9262	-0.9716*	-0.8668	-0.9069	0.8767	0.9997*	0.8809	0.5677	-0.9557*	-0.8255	-0.9226	-0.9253	-0.9604*	-0.9291	-0.6034	-0.8638	0.9944*	0.7342	0.7877	-0.9349	-0.8963	-0.8712	-0.793	-0.8308	-0.9632*	-0.8647	-0.879	0.9964*	0.8078	0.9578*	-0.8997	-0.9988*	0.9765*	-0.9985*	-0.9789*	-0.9989*	-0.8456	-0.9938*	-0.9455	-0.9831*	-0.9896*	0.9994*	-0.9914*	-0.949	-0.9877*	-0.9693*	-0.9960*	0.8418
PIabs,total	0.9621*	0.8552	0.9702*	0.9332	0.8082	-0.8226	-0.9561*	-0.7377	-0.5082	0.8594	0.8647	0.8618	0.8814	0.9181	0.8698	0.5213	0.6965	-0.9799*	-0.6976	-0.6821	0.7916	0.8348	0.7482	0.8229	0.7157	0.9319	0.885	0.805	-0.9760*	-0.7689	-0.8569	0.8845	0.9676*	-0.9496	0.9381	0.8923	0.9549*	0.6725	0.9155	0.8286	0.8893	0.9042	-0.9630*	0.9694*	0.9448	0.9774*	0.9661*	0.9714*	-0.7895
Mo	-0.9740*	-0.9662*	-0.9654*	-0.8576	-0.8743	0.9248	0.9893*	0.9436	0.6644	-0.9363	-0.8442	-0.9608*	-0.9572*	-0.9794*	-0.9649*	-0.7028	-0.9292	0.9692*	0.8026	0.8672	-0.9466	-0.9419	-0.9359	-0.8234	-0.9038	-0.9766*	-0.8845	-0.9325	0.9739*	0.8649	0.9908*	-0.9274	-0.9818*	0.9815*	-0.9944*	-0.9988*	-0.9914*	-0.916	-0.9956*	-0.9844*	-0.9981*	-0.9979*	0.9854*	-0.9827*	-0.9556*	-0.9748*	-0.9656*	-0.9826*	0.8969
REo/TRo	0.9949*	0.9406	0.9948*	0.929	0.8418	-0.9076	-0.9924*	-0.8653	-0.6263	0.9047	0.8919	0.9422	0.9509*	0.9773*	0.9478	0.6504	0.834	-0.9937*	-0.7893	-0.8081	0.8782	0.9208	0.8703	0.862	0.8408	0.9828*	0.9207	0.9013	-0.9942*	-0.8541	-0.9476	0.94	0.9941*	-0.9923*	0.9853*	0.9678*	0.9937*	0.8156	0.9735*	0.9293	0.9633*	0.9699*	-0.9937*	0.9995*	0.9803*	0.9999*	0.9933*	0.9985*	-0.8786
MAIP	0.9940*	0.9331	0.9951*	0.9356	0.8342	-0.9013	-0.9891*	-0.8505	-0.6178	0.897	0.895	0.9356	0.9461	0.9731*	0.9415	0.6398	0.8169	-0.9935*	-0.7839	-0.7961	0.8652	0.914	0.8573	0.8639	0.8281	0.9798*	0.922	0.893	-0.9933*	-0.8489	-0.9376	0.9379	0.9921*	-0.9900*	0.9803*	0.9596*	0.9903*	0.7979	0.9667*	0.9177	0.9546*	0.9622*	-0.9912*	0.9981*	0.9799*	0.9997*	0.9934*	0.9970*	-0.8723
Fv/Fo	0.9775*	0.8935	0.9805*	0.9122	0.8634	-0.8523	-0.9860*	-0.8066	-0.5343	0.9131	0.8538	0.8956	0.908	0.9452	0.9032	0.5577	0.7759	-0.9976*	-0.7168	-0.7321	0.8643	0.8682	0.8078	0.8151	0.7708	0.9544*	0.8829	0.8433	-0.9961*	-0.7905	-0.9094	0.8982	0.9923*	-0.9708*	0.9752*	0.9394	0.9848*	0.754	0.9602*	0.8878	0.94	0.9516*	-0.9899*	0.9894*	0.9554*	0.9924*	0.9771*	0.9929*	-0.8176
REo/ABS	0.9934*	0.9341	0.9939*	0.9294	0.8431	-0.9004	-0.9916*	-0.8556	-0.6141	0.9045	0.8889	0.9359	0.9455	0.9733*	0.9419	0.6376	0.8238	-0.9948*	-0.7802	-0.797	0.8742	0.9138	0.8606	0.8576	0.8303	0.9796*	0.9173	0.8933	-0.9949*	-0.8461	-0.9415	0.9353	0.9942*	-0.9900*	0.9837*	0.9633*	0.9926*	0.8048	0.9711*	0.9224	0.9593*	0.9667*	-0.9934*	0.9987*	0.9780*	0.9997*	0.9922*	0.9983*	-0.8707
ETo/TRo	0.9667*	0.9901*	0.9558*	0.8628	0.809	-0.9626*	-0.9637*	-0.9742*	-0.7563	0.8866	0.8739	0.9855*	0.9793*	0.9873*	0.9872*	0.7916	0.9563*	-0.9344	-0.8683	-0.9268	0.9194	0.9749*	0.9740*	0.8637	0.9534*	0.9812*	0.9102	0.9710*	-0.9408	-0.917	-0.9989*	0.9526*	0.9520*	-0.9777*	0.9714*	0.9957*	0.9689*	0.9472	0.9744*	0.9949*	0.9876*	0.9821*	-0.9575*	0.9647*	0.9596*	0.9552*	0.9583*	0.9585*	-0.9431
Fv	0.9556*	0.9804*	0.9433	0.8339	0.8355	-0.9457	-0.9644*	-0.9768*	-0.727	0.9065	0.8425	0.9735*	0.9650*	0.9770*	0.9757*	0.7671	0.9651*	-0.9327	-0.8408	-0.9138	0.941	0.9607*	0.9704*	0.8311	0.945	0.9698*	0.8832	0.9576*	-0.9396	-0.8933	-0.9998*	0.9321	0.9518*	-0.9681*	0.9745*	0.9974*	0.9686*	0.9560*	0.9804*	0.9983*	0.9931*	0.9877*	-0.9576*	0.9588*	0.9434	0.9477	0.9455	0.9551*	-0.9235
Sm	0.9736*	0.884	0.9774*	0.9114	0.8613	-0.8425	-0.9823*	-0.7932	-0.5203	0.9094	0.8495	0.8865	0.9001	0.9385	0.8944	0.5428	0.7618	-0.9962*	-0.7057	-0.7181	0.8562	0.8584	0.7947	0.8095	0.7571	0.9485	0.8779	0.8325	-0.9943*	-0.7804	-0.8999	0.8914	0.9896*	-0.9659*	0.9704*	0.9315	0.9808*	0.7393	0.9544*	0.8774	0.9325	0.945	-0.9867*	0.9861*	0.9509*	0.9897*	0.9737*	0.9900*	-0.8072
ETo/ABS	0.9801*	0.9859*	0.9715*	0.8828	0.8252	-0.9563*	-0.9781*	-0.9571*	-0.7301	0.8995	0.8826	0.9825*	0.9795*	0.9922*	0.9852*	0.7635	0.9365	-0.9555*	-0.8549	-0.9058	0.919	0.9692*	0.9576*	0.8677	0.9344	0.9886*	0.9178	0.9617*	-0.9606*	-0.908	-0.9952*	0.9558*	0.9694*	-0.9882*	0.9827*	0.9975*	0.9824*	0.9252	0.9825*	0.9880*	0.9904*	0.9877*	-0.9736*	0.9801*	0.9709*	0.9727*	0.9731*	0.9752*	-0.9343
*, significant difference at p ≤ 0.05
[truncated: 100 more columns]
